# Supplementary material for: Deep sequencing of short capped RNAs reveals novel families of noncoding RNAs
Source: Genome Res. 2022 Sep;32(9):1727–35. doi: 10.1101/gr.276647.122 (PMC9528987; doi:10.1101/gr.276647.122)
Supplement: Supplemental Material [file supp_gr.276647.122_Supplemental_Code.zip]

Archive with 337 entries (316 files):
- Supplemental Code/
- Supplemental Code/find_read_lengths.py
- __MACOSX/
- __MACOSX/Supplemental Code/
- __MACOSX/Supplemental Code/._find_read_lengths.py
- Supplemental Code/make_gene_expression_table.py
- __MACOSX/Supplemental Code/._make_gene_expression_table.py
- Supplemental Code/Filters/
- Supplemental Code/Filters/mergetrna.py
- __MACOSX/Supplemental Code/Filters/
- __MACOSX/Supplemental Code/Filters/._mergetrna.py
- Supplemental Code/Filters/make_gene_annotation_gff.py
- __MACOSX/Supplemental Code/Filters/._make_gene_annotation_gff.py
- Supplemental Code/Filters/README.md
- __MACOSX/Supplemental Code/Filters/._README.md
- Supplemental Code/Filters/add_ensembl_snrnas.py
- __MACOSX/Supplemental Code/Filters/._add_ensembl_snrnas.py
- Supplemental Code/Filters/script_tRNA_UCSC.py
- __MACOSX/Supplemental Code/Filters/._script_tRNA_UCSC.py
- Supplemental Code/Filters/make_figure_size_distribution.py
- __MACOSX/Supplemental Code/Filters/._make_figure_size_distribution.py
- Supplemental Code/Filters/make_target_sequences.py
- __MACOSX/Supplemental Code/Filters/._make_target_sequences.py
- Supplemental Code/Filters/script_tRNA_RepeatMasker.py
- __MACOSX/Supplemental Code/Filters/._script_tRNA_RepeatMasker.py
- Supplemental Code/Filters/add_ensembl_snornas.py
- __MACOSX/Supplemental Code/Filters/._add_ensembl_snornas.py
- Supplemental Code/Filters/script_tRNA_NCBI.py
- __MACOSX/Supplemental Code/Filters/._script_tRNA_NCBI.py
- __MACOSX/Supplemental Code/._Filters
- Supplemental Code/make_create_ctss_file_scripts.py
- __MACOSX/Supplemental Code/._make_create_ctss_file_scripts.py
- Supplemental Code/make_find_g_enrichment_scripts.py
- __MACOSX/Supplemental Code/._make_find_g_enrichment_scripts.py
- Supplemental Code/make_enhancer_windows.py
- __MACOSX/Supplemental Code/._make_enhancer_windows.py
- Supplemental Code/perform_deseq.py
- __MACOSX/Supplemental Code/._perform_deseq.py
- Supplemental Code/create_ctss_file.py
- __MACOSX/Supplemental Code/._create_ctss_file.py
- Supplemental Code/make_enhancer_joint_list.py
- __MACOSX/Supplemental Code/._make_enhancer_joint_list.py
- Supplemental Code/perform_deseq_enhancers.py
- __MACOSX/Supplemental Code/._perform_deseq_enhancers.py
- Supplemental Code/make_promoter_expression_table.py
- __MACOSX/Supplemental Code/._make_promoter_expression_table.py
- Supplemental Code/EpigenomeRoadmap/
- Supplemental Code/EpigenomeRoadmap/README.md
- __MACOSX/Supplemental Code/EpigenomeRoadmap/
- __MACOSX/Supplemental Code/EpigenomeRoadmap/._README.md
- __MACOSX/Supplemental Code/._EpigenomeRoadmap
- Supplemental Code/make_figure_enhancer_venn_diagram.py
- __MACOSX/Supplemental Code/._make_figure_enhancer_venn_diagram.py
- Supplemental Code/make_figure_miseq_hiseq_concordance.py
- __MACOSX/Supplemental Code/._make_figure_miseq_hiseq_concordance.py
- Supplemental Code/make_promoter_info_table.py
- __MACOSX/Supplemental Code/._make_promoter_info_table.py
- Supplemental Code/make_mature_transcript_annotation_scripts.py
- __MACOSX/Supplemental Code/._make_mature_transcript_annotation_scripts.py
- Supplemental Code/create_reporter_assay_bedfile.py
- __MACOSX/Supplemental Code/._create_reporter_assay_bedfile.py
- Supplemental Code/analyze_enhancer_prediction_randomized.py
- __MACOSX/Supplemental Code/._analyze_enhancer_prediction_randomized.py
- Supplemental Code/NCBI/
- Supplemental Code/NCBI/README.md
- __MACOSX/Supplemental Code/NCBI/
- __MACOSX/Supplemental Code/NCBI/._README.md
- Supplemental Code/NCBI/genes.py
- __MACOSX/Supplemental Code/NCBI/._genes.py
- __MACOSX/Supplemental Code/._NCBI
- Supplemental Code/perform_deseq_startseq.py
- __MACOSX/Supplemental Code/._perform_deseq_startseq.py
- Supplemental Code/make_figure_spliceboundary_timecourse.py
- __MACOSX/Supplemental Code/._make_figure_spliceboundary_timecourse.py
- Supplemental Code/make_rna_size_table.py
- __MACOSX/Supplemental Code/._make_rna_size_table.py
- Supplemental Code/Enhancers/
- Supplemental Code/Enhancers/make_mask.py
- __MACOSX/Supplemental Code/Enhancers/
- __MACOSX/Supplemental Code/Enhancers/._make_mask.py
- __MACOSX/Supplemental Code/._Enhancers
- Supplemental Code/annotate_main_peak_startseq.py
- __MACOSX/Supplemental Code/._annotate_main_peak_startseq.py
- Supplemental Code/StartSeq/
- Supplemental Code/StartSeq/collect_unique_sequences.py
- __MACOSX/Supplemental Code/StartSeq/
- __MACOSX/Supplemental Code/StartSeq/._collect_unique_sequences.py
- Supplemental Code/StartSeq/merge_filtered.py
- __MACOSX/Supplemental Code/StartSeq/._merge_filtered.py
- Supplemental Code/StartSeq/split_bam.py
- __MACOSX/Supplemental Code/StartSeq/._split_bam.py
- Supplemental Code/StartSeq/README.md
- __MACOSX/Supplemental Code/StartSeq/._README.md
- Supplemental Code/StartSeq/merge_unique_sequences.py
- __MACOSX/Supplemental Code/StartSeq/._merge_unique_sequences.py
- Supplemental Code/StartSeq/split_sequences.py
- __MACOSX/Supplemental Code/StartSeq/._split_sequences.py
- Supplemental Code/StartSeq/make_sequence_index.py
- __MACOSX/Supplemental Code/StartSeq/._make_sequence_index.py
- Supplemental Code/StartSeq/add_sequences.py
- __MACOSX/Supplemental Code/StartSeq/._add_sequences.py
- Supplemental Code/StartSeq/make_removal_scripts.py
- __MACOSX/Supplemental Code/StartSeq/._make_removal_scripts.py
- Supplemental Code/StartSeq/make_filter_scripts.py
- __MACOSX/Supplemental Code/StartSeq/._make_filter_scripts.py
- Supplemental Code/StartSeq/filter.py
- __MACOSX/Supplemental Code/StartSeq/._filter.py
- Supplemental Code/StartSeq/make_sequence_index_scripts.py
- __MACOSX/Supplemental Code/StartSeq/._make_sequence_index_scripts.py
- Supplemental Code/StartSeq/make_alignment_scripts.py
- __MACOSX/Supplemental Code/StartSeq/._make_alignment_scripts.py
- Supplemental Code/StartSeq/make_unique_sequence_scripts.py
- __MACOSX/Supplemental Code/StartSeq/._make_unique_sequence_scripts.py
- Supplemental Code/StartSeq/mergebam.py
- __MACOSX/Supplemental Code/StartSeq/._mergebam.py
- Supplemental Code/StartSeq/add_targets.py
- __MACOSX/Supplemental Code/StartSeq/._add_targets.py
- Supplemental Code/StartSeq/make_split_bam_scripts.py
- __MACOSX/Supplemental Code/StartSeq/._make_split_bam_scripts.py
- Supplemental Code/StartSeq/remove_mapped_sequences.py
- __MACOSX/Supplemental Code/StartSeq/._remove_mapped_sequences.py
- __MACOSX/Supplemental Code/._StartSeq
- Supplemental Code/add_multimap_tag.py
- __MACOSX/Supplemental Code/._add_multimap_tag.py
- Supplemental Code/make_figure_enhancer_chipseq.py
- __MACOSX/Supplemental Code/._make_figure_enhancer_chipseq.py
- Supplemental Code/merge_expression.py
- __MACOSX/Supplemental Code/._merge_expression.py
- Supplemental Code/analyze_gwas.py
- __MACOSX/Supplemental Code/._analyze_gwas.py
- Supplemental Code/make_add_multimap_tag_scripts.py
- __MACOSX/Supplemental Code/._make_add_multimap_tag_scripts.py
- Supplemental Code/CAGE/
- Supplemental Code/CAGE/collect_unique_sequences.py
- __MACOSX/Supplemental Code/CAGE/
- __MACOSX/Supplemental Code/CAGE/._collect_unique_sequences.py
- Supplemental Code/CAGE/fix_readnames.py
- __MACOSX/Supplemental Code/CAGE/._fix_readnames.py
- Supplemental Code/CAGE/merge_filtered.py
- __MACOSX/Supplemental Code/CAGE/._merge_filtered.py
- Supplemental Code/CAGE/split_bam.py
- __MACOSX/Supplemental Code/CAGE/._split_bam.py
- Supplemental Code/CAGE/README.md
- __MACOSX/Supplemental Code/CAGE/._README.md
- Supplemental Code/CAGE/merge_unique_sequences.py
- __MACOSX/Supplemental Code/CAGE/._merge_unique_sequences.py
- Supplemental Code/CAGE/split_sequences.py
- __MACOSX/Supplemental Code/CAGE/._split_sequences.py
- Supplemental Code/CAGE/make_sequence_index.py
- __MACOSX/Supplemental Code/CAGE/._make_sequence_index.py
- Supplemental Code/CAGE/sort_fasta.py
- __MACOSX/Supplemental Code/CAGE/._sort_fasta.py
- Supplemental Code/CAGE/add_sequences.py
- __MACOSX/Supplemental Code/CAGE/._add_sequences.py
- Supplemental Code/CAGE/make_removal_scripts.py
- __MACOSX/Supplemental Code/CAGE/._make_removal_scripts.py
- Supplemental Code/CAGE/make_filter_scripts.py
- __MACOSX/Supplemental Code/CAGE/._make_filter_scripts.py
- Supplemental Code/CAGE/filter.py
- __MACOSX/Supplemental Code/CAGE/._filter.py
- Supplemental Code/CAGE/make_sequence_index_scripts.py
- __MACOSX/Supplemental Code/CAGE/._make_sequence_index_scripts.py
- Supplemental Code/CAGE/make_alignment_scripts.py
- __MACOSX/Supplemental Code/CAGE/._make_alignment_scripts.py
- Supplemental Code/CAGE/make_unique_sequence_scripts.py
- __MACOSX/Supplemental Code/CAGE/._make_unique_sequence_scripts.py
- Supplemental Code/CAGE/mergebam.py
- __MACOSX/Supplemental Code/CAGE/._mergebam.py
- Supplemental Code/CAGE/add_targets.py
- __MACOSX/Supplemental Code/CAGE/._add_targets.py
- Supplemental Code/CAGE/make_split_bam_scripts.py
- __MACOSX/Supplemental Code/CAGE/._make_split_bam_scripts.py
- Supplemental Code/CAGE/remove_mapped_sequences.py
- __MACOSX/Supplemental Code/CAGE/._remove_mapped_sequences.py
- __MACOSX/Supplemental Code/._CAGE
- Supplemental Code/prepare_enhancer_prediction_randomized.py
- __MACOSX/Supplemental Code/._prepare_enhancer_prediction_randomized.py
- Supplemental Code/annotate.py
- __MACOSX/Supplemental Code/._annotate.py
- Supplemental Code/make_figure_annotations_timecourse.py
- __MACOSX/Supplemental Code/._make_figure_annotations_timecourse.py
- Supplemental Code/make_gene_info_table.py
- __MACOSX/Supplemental Code/._make_gene_info_table.py
- Supplemental Code/MiSeq/
- Supplemental Code/MiSeq/make_merge_scripts.py
- __MACOSX/Supplemental Code/MiSeq/
- __MACOSX/Supplemental Code/MiSeq/._make_merge_scripts.py
- Supplemental Code/MiSeq/merge_filtered.py
- __MACOSX/Supplemental Code/MiSeq/._merge_filtered.py
- Supplemental Code/MiSeq/tagdust.arch
- __MACOSX/Supplemental Code/MiSeq/._tagdust.arch
- Supplemental Code/MiSeq/README.md
- __MACOSX/Supplemental Code/MiSeq/._README.md
- Supplemental Code/MiSeq/add_sequences.py
- __MACOSX/Supplemental Code/MiSeq/._add_sequences.py
- Supplemental Code/MiSeq/make_filter_scripts.py
- __MACOSX/Supplemental Code/MiSeq/._make_filter_scripts.py
- Supplemental Code/MiSeq/filter.py
- __MACOSX/Supplemental Code/MiSeq/._filter.py
- Supplemental Code/MiSeq/multiplex.txt
- __MACOSX/Supplemental Code/MiSeq/._multiplex.txt
- Supplemental Code/MiSeq/make_alignment_scripts.py
- __MACOSX/Supplemental Code/MiSeq/._make_alignment_scripts.py
- Supplemental Code/MiSeq/mergebam.py
- __MACOSX/Supplemental Code/MiSeq/._mergebam.py
- Supplemental Code/MiSeq/create_matepairs.py
- __MACOSX/Supplemental Code/MiSeq/._create_matepairs.py
- Supplemental Code/MiSeq/add_targets.py
- __MACOSX/Supplemental Code/MiSeq/._add_targets.py
- Supplemental Code/MiSeq/count_sequences.py
- __MACOSX/Supplemental Code/MiSeq/._count_sequences.py
- Supplemental Code/MiSeq/make_unique_sequence_list.py
- __MACOSX/Supplemental Code/MiSeq/._make_unique_sequence_list.py
- Supplemental Code/MiSeq/make_tagdust_scripts.py
- __MACOSX/Supplemental Code/MiSeq/._make_tagdust_scripts.py
- __MACOSX/Supplemental Code/._MiSeq
- Supplemental Code/README.md
- __MACOSX/Supplemental Code/._README.md
- Supplemental Code/classify_gene_overlap.py
- __MACOSX/Supplemental Code/._classify_gene_overlap.py
- Supplemental Code/make_peak_annotation.py
- __MACOSX/Supplemental Code/._make_peak_annotation.py
- Supplemental Code/make_figure_promoter_distribution_timecourse.py
- __MACOSX/Supplemental Code/._make_figure_promoter_distribution_timecourse.py
- Supplemental Code/make_figure_dbi_overrepresentation.py
- __MACOSX/Supplemental Code/._make_figure_dbi_overrepresentation.py
- Supplemental Code/initialize_enhancer_predictions_randomized.py
- __MACOSX/Supplemental Code/._initialize_enhancer_predictions_randomized.py
- Supplemental Code/simulate_correlation_miseq_hiseq.py
- __MACOSX/Supplemental Code/._simulate_correlation_miseq_hiseq.py
- Supplemental Code/merge_expression_enhancers.py
- __MACOSX/Supplemental Code/._merge_expression_enhancers.py
- Supplemental Code/dbi.bed
- __MACOSX/Supplemental Code/._dbi.bed
- Supplemental Code/Bioanalyzer/
- Supplemental Code/Bioanalyzer/make_figure_MiSeq.py
- __MACOSX/Supplemental Code/Bioanalyzer/
- __MACOSX/Supplemental Code/Bioanalyzer/._make_figure_MiSeq.py
- Supplemental Code/Bioanalyzer/README.md
- __MACOSX/Supplemental Code/Bioanalyzer/._README.md
- Supplemental Code/Bioanalyzer/make_figure_MiSeq_sequencing.py
- __MACOSX/Supplemental Code/Bioanalyzer/._make_figure_MiSeq_sequencing.py
- Supplemental Code/Bioanalyzer/make_figure_HiSeq.py
- __MACOSX/Supplemental Code/Bioanalyzer/._make_figure_HiSeq.py
- __MACOSX/Supplemental Code/._Bioanalyzer
- Supplemental Code/make_annotation_scripts.py
- __MACOSX/Supplemental Code/._make_annotation_scripts.py
- Supplemental Code/make_figure_enhancer_reporters.py
- __MACOSX/Supplemental Code/._make_figure_enhancer_reporters.py
- Supplemental Code/annotate_main_peak.py
- __MACOSX/Supplemental Code/._annotate_main_peak.py
- Supplemental Code/make_figure_rna_sizes.py
- __MACOSX/Supplemental Code/._make_figure_rna_sizes.py
- Supplemental Code/HiSeq/
- Supplemental Code/HiSeq/collect_unique_sequences.py
- __MACOSX/Supplemental Code/HiSeq/
- __MACOSX/Supplemental Code/HiSeq/._collect_unique_sequences.py
- Supplemental Code/HiSeq/merge_filtered.py
- __MACOSX/Supplemental Code/HiSeq/._merge_filtered.py
- Supplemental Code/HiSeq/split_bam.py
- __MACOSX/Supplemental Code/HiSeq/._split_bam.py
- Supplemental Code/HiSeq/tagdust.arch
- __MACOSX/Supplemental Code/HiSeq/._tagdust.arch
- Supplemental Code/HiSeq/README.md
- __MACOSX/Supplemental Code/HiSeq/._README.md
- Supplemental Code/HiSeq/merge_unique_sequences.py
- __MACOSX/Supplemental Code/HiSeq/._merge_unique_sequences.py
- Supplemental Code/HiSeq/split_sequences.py
- __MACOSX/Supplemental Code/HiSeq/._split_sequences.py
- Supplemental Code/HiSeq/make_sequence_index.py
- __MACOSX/Supplemental Code/HiSeq/._make_sequence_index.py
- Supplemental Code/HiSeq/add_sequences.py
- __MACOSX/Supplemental Code/HiSeq/._add_sequences.py
- Supplemental Code/HiSeq/make_removal_scripts.py
- __MACOSX/Supplemental Code/HiSeq/._make_removal_scripts.py
- Supplemental Code/HiSeq/make_extraction_scripts.py
- __MACOSX/Supplemental Code/HiSeq/._make_extraction_scripts.py
- Supplemental Code/HiSeq/make_filter_scripts.py
- __MACOSX/Supplemental Code/HiSeq/._make_filter_scripts.py
- Supplemental Code/HiSeq/filter.py
- __MACOSX/Supplemental Code/HiSeq/._filter.py
- Supplemental Code/HiSeq/make_sequence_index_scripts.py
- __MACOSX/Supplemental Code/HiSeq/._make_sequence_index_scripts.py
- Supplemental Code/HiSeq/make_alignment_scripts.py
- __MACOSX/Supplemental Code/HiSeq/._make_alignment_scripts.py
- Supplemental Code/HiSeq/make_unique_sequence_scripts.py
- __MACOSX/Supplemental Code/HiSeq/._make_unique_sequence_scripts.py
- Supplemental Code/HiSeq/mergebam.py
- __MACOSX/Supplemental Code/HiSeq/._mergebam.py
- Supplemental Code/HiSeq/add_targets.py
- __MACOSX/Supplemental Code/HiSeq/._add_targets.py
- Supplemental Code/HiSeq/count_sequences.py
- __MACOSX/Supplemental Code/HiSeq/._count_sequences.py
- Supplemental Code/HiSeq/make_split_bam_scripts.py
- __MACOSX/Supplemental Code/HiSeq/._make_split_bam_scripts.py
- Supplemental Code/HiSeq/remove_mapped_sequences.py
- __MACOSX/Supplemental Code/HiSeq/._remove_mapped_sequences.py
- __MACOSX/Supplemental Code/._HiSeq
- Supplemental Code/annotate_precursor_regions.py
- __MACOSX/Supplemental Code/._annotate_precursor_regions.py
[truncated: 37 more entries]
