# Supplementary material for: Deep sequencing of short capped RNAs reveals novel families of noncoding RNAs
Source: Genome Res. 2022 Sep;32(9):1727–35. doi: 10.1101/gr.276647.122 (PMC9528987; doi:10.1101/gr.276647.122)
Supplement: Supplemental Material [file supp_gr.276647.122_Supplemental_Code.zip › Supplemental Code/make_enhancer_windows.py]

import pybedtools

filename = "enhancers.bed"
print("Reading", filename)
enhancers = pybedtools.BedTool(filename)
filename = "enhancers.windowed.bed"
print("Writing", filename)
stream = open(filename, "wt")
for enhancer in enhancers:
    chrom = enhancer.chrom
    start = enhancer.start
    end = enhancer.end
    assert end - start == 401
    name = enhancer.name
    fields = [chrom, start, start+200, name, "0", "-"]
    enhancer = pybedtools.create_interval_from_list(fields)
    stream.write(str(enhancer))
    fields = [chrom, start+201, end, name, "0", "+"]
    enhancer = pybedtools.create_interval_from_list(fields)
    stream.write(str(enhancer))
stream.close()
