# Supplementary material for: Deep sequencing of short capped RNAs reveals novel families of noncoding RNAs
Source: Genome Res. 2022 Sep;32(9):1727–35. doi: 10.1101/gr.276647.122 (PMC9528987; doi:10.1101/gr.276647.122)
Supplement: Supplemental Material [file supp_gr.276647.122_Supplemental_Code.zip › Supplemental Code/EpigenomeRoadmap/README.md]

Creating the list of Roadmap Epigenomics promoters, enhancers, and dyadic regions.

# 1. Promoters

Download the Epigenomics Roadmap promoters on hg19:

```
wget https://egg2.wustl.edu/roadmap/data/byDataType/dnase/BED_files_prom/regions_prom_E001.bed.gz
wget https://egg2.wustl.edu/roadmap/data/byDataType/dnase/BED_files_prom/regions_prom_E002.bed.gz
wget https://egg2.wustl.edu/roadmap/data/byDataType/dnase/BED_files_prom/regions_prom_E003.bed.gz
wget https://egg2.wustl.edu/roadmap/data/byDataType/dnase/BED_files_prom/regions_prom_E004.bed.gz
wget https://egg2.wustl.edu/roadmap/data/byDataType/dnase/BED_files_prom/regions_prom_E005.bed.gz
wget https://egg2.wustl.edu/roadmap/data/byDataType/dnase/BED_files_prom/regions_prom_E006.bed.gz
wget https://egg2.wustl.edu/roadmap/data/byDataType/dnase/BED_files_prom/regions_prom_E007.bed.gz
wget https://egg2.wustl.edu/roadmap/data/byDataType/dnase/BED_files_prom/regions_prom_E008.bed.gz
wget https://egg2.wustl.edu/roadmap/data/byDataType/dnase/BED_files_prom/regions_prom_E009.bed.gz
wget https://egg2.wustl.edu/roadmap/data/byDataType/dnase/BED_files_prom/regions_prom_E010.bed.gz
wget https://egg2.wustl.edu/roadmap/data/byDataType/dnase/BED_files_prom/regions_prom_E011.bed.gz
wget https://egg2.wustl.edu/roadmap/data/byDataType/dnase/BED_files_prom/regions_prom_E012.bed.gz
wget https://egg2.wustl.edu/roadmap/data/byDataType/dnase/BED_files_prom/regions_prom_E013.bed.gz
wget https://egg2.wustl.edu/roadmap/data/byDataType/dnase/BED_files_prom/regions_prom_E014.bed.gz
wget https://egg2.wustl.edu/roadmap/data/byDataType/dnase/BED_files_prom/regions_prom_E015.bed.gz
wget https://egg2.wustl.edu/roadmap/data/byDataType/dnase/BED_files_prom/regions_prom_E016.bed.gz
wget https://egg2.wustl.edu/roadmap/data/byDataType/dnase/BED_files_prom/regions_prom_E017.bed.gz
wget https://egg2.wustl.edu/roadmap/data/byDataType/dnase/BED_files_prom/regions_prom_E018.bed.gz
wget https://egg2.wustl.edu/roadmap/data/byDataType/dnase/BED_files_prom/regions_prom_E019.bed.gz
wget https://egg2.wustl.edu/roadmap/data/byDataType/dnase/BED_files_prom/regions_prom_E020.bed.gz
wget https://egg2.wustl.edu/roadmap/data/byDataType/dnase/BED_files_prom/regions_prom_E021.bed.gz
wget https://egg2.wustl.edu/roadmap/data/byDataType/dnase/BED_files_prom/regions_prom_E022.bed.gz
wget https://egg2.wustl.edu/roadmap/data/byDataType/dnase/BED_files_prom/regions_prom_E023.bed.gz
wget https://egg2.wustl.edu/roadmap/data/byDataType/dnase/BED_files_prom/regions_prom_E024.bed.gz
wget https://egg2.wustl.edu/roadmap/data/byDataType/dnase/BED_files_prom/regions_prom_E025.bed.gz
wget https://egg2.wustl.edu/roadmap/data/byDataType/dnase/BED_files_prom/regions_prom_E026.bed.gz
wget https://egg2.wustl.edu/roadmap/data/byDataType/dnase/BED_files_prom/regions_prom_E027.bed.gz
wget https://egg2.wustl.edu/roadmap/data/byDataType/dnase/BED_files_prom/regions_prom_E028.bed.gz
wget https://egg2.wustl.edu/roadmap/data/byDataType/dnase/BED_files_prom/regions_prom_E029.bed.gz
wget https://egg2.wustl.edu/roadmap/data/byDataType/dnase/BED_files_prom/regions_prom_E030.bed.gz
wget https://egg2.wustl.edu/roadmap/data/byDataType/dnase/BED_files_prom/regions_prom_E031.bed.gz
wget https://egg2.wustl.edu/roadmap/data/byDataType/dnase/BED_files_prom/regions_prom_E032.bed.gz
wget https://egg2.wustl.edu/roadmap/data/byDataType/dnase/BED_files_prom/regions_prom_E033.bed.gz
wget https://egg2.wustl.edu/roadmap/data/byDataType/dnase/BED_files_prom/regions_prom_E034.bed.gz
wget https://egg2.wustl.edu/roadmap/data/byDataType/dnase/BED_files_prom/regions_prom_E035.bed.gz
wget https://egg2.wustl.edu/roadmap/data/byDataType/dnase/BED_files_prom/regions_prom_E036.bed.gz
wget https://egg2.wustl.edu/roadmap/data/byDataType/dnase/BED_files_prom/regions_prom_E037.bed.gz
wget https://egg2.wustl.edu/roadmap/data/byDataType/dnase/BED_files_prom/regions_prom_E038.bed.gz
wget https://egg2.wustl.edu/roadmap/data/byDataType/dnase/BED_files_prom/regions_prom_E039.bed.gz
wget https://egg2.wustl.edu/roadmap/data/byDataType/dnase/BED_files_prom/regions_prom_E040.bed.gz
wget https://egg2.wustl.edu/roadmap/data/byDataType/dnase/BED_files_prom/regions_prom_E041.bed.gz
wget https://egg2.wustl.edu/roadmap/data/byDataType/dnase/BED_files_prom/regions_prom_E042.bed.gz
wget https://egg2.wustl.edu/roadmap/data/byDataType/dnase/BED_files_prom/regions_prom_E043.bed.gz
wget https://egg2.wustl.edu/roadmap/data/byDataType/dnase/BED_files_prom/regions_prom_E044.bed.gz
wget https://egg2.wustl.edu/roadmap/data/byDataType/dnase/BED_files_prom/regions_prom_E045.bed.gz
wget https://egg2.wustl.edu/roadmap/data/byDataType/dnase/BED_files_prom/regions_prom_E046.bed.gz
wget https://egg2.wustl.edu/roadmap/data/byDataType/dnase/BED_files_prom/regions_prom_E047.bed.gz
wget https://egg2.wustl.edu/roadmap/data/byDataType/dnase/BED_files_prom/regions_prom_E048.bed.gz
wget https://egg2.wustl.edu/roadmap/data/byDataType/dnase/BED_files_prom/regions_prom_E049.bed.gz
wget https://egg2.wustl.edu/roadmap/data/byDataType/dnase/BED_files_prom/regions_prom_E050.bed.gz
wget https://egg2.wustl.edu/roadmap/data/byDataType/dnase/BED_files_prom/regions_prom_E051.bed.gz
wget https://egg2.wustl.edu/roadmap/data/byDataType/dnase/BED_files_prom/regions_prom_E052.bed.gz
wget https://egg2.wustl.edu/roadmap/data/byDataType/dnase/BED_files_prom/regions_prom_E053.bed.gz
wget https://egg2.wustl.edu/roadmap/data/byDataType/dnase/BED_files_prom/regions_prom_E054.bed.gz
wget https://egg2.wustl.edu/roadmap/data/byDataType/dnase/BED_files_prom/regions_prom_E055.bed.gz
wget https://egg2.wustl.edu/roadmap/data/byDataType/dnase/BED_files_prom/regions_prom_E056.bed.gz
wget https://egg2.wustl.edu/roadmap/data/byDataType/dnase/BED_files_prom/regions_prom_E057.bed.gz
wget https://egg2.wustl.edu/roadmap/data/byDataType/dnase/BED_files_prom/regions_prom_E058.bed.gz
wget https://egg2.wustl.edu/roadmap/data/byDataType/dnase/BED_files_prom/regions_prom_E059.bed.gz
wget https://egg2.wustl.edu/roadmap/data/byDataType/dnase/BED_files_prom/regions_prom_E061.bed.gz
wget https://egg2.wustl.edu/roadmap/data/byDataType/dnase/BED_files_prom/regions_prom_E062.bed.gz
wget https://egg2.wustl.edu/roadmap/data/byDataType/dnase/BED_files_prom/regions_prom_E063.bed.gz
wget https://egg2.wustl.edu/roadmap/data/byDataType/dnase/BED_files_prom/regions_prom_E065.bed.gz
wget https://egg2.wustl.edu/roadmap/data/byDataType/dnase/BED_files_prom/regions_prom_E066.bed.gz
wget https://egg2.wustl.edu/roadmap/data/byDataType/dnase/BED_files_prom/regions_prom_E067.bed.gz
wget https://egg2.wustl.edu/roadmap/data/byDataType/dnase/BED_files_prom/regions_prom_E068.bed.gz
wget https://egg2.wustl.edu/roadmap/data/byDataType/dnase/BED_files_prom/regions_prom_E069.bed.gz
wget https://egg2.wustl.edu/roadmap/data/byDataType/dnase/BED_files_prom/regions_prom_E070.bed.gz
wget https://egg2.wustl.edu/roadmap/data/byDataType/dnase/BED_files_prom/regions_prom_E071.bed.gz
wget https://egg2.wustl.edu/roadmap/data/byDataType/dnase/BED_files_prom/regions_prom_E072.bed.gz
wget https://egg2.wustl.edu/roadmap/data/byDataType/dnase/BED_files_prom/regions_prom_E073.bed.gz
wget https://egg2.wustl.edu/roadmap/data/byDataType/dnase/BED_files_prom/regions_prom_E074.bed.gz
wget https://egg2.wustl.edu/roadmap/data/byDataType/dnase/BED_files_prom/regions_prom_E075.bed.gz
wget https://egg2.wustl.edu/roadmap/data/byDataType/dnase/BED_files_prom/regions_prom_E076.bed.gz
wget https://egg2.wustl.edu/roadmap/data/byDataType/dnase/BED_files_prom/regions_prom_E077.bed.gz
wget https://egg2.wustl.edu/roadmap/data/byDataType/dnase/BED_files_prom/regions_prom_E078.bed.gz
wget https://egg2.wustl.edu/roadmap/data/byDataType/dnase/BED_files_prom/regions_prom_E079.bed.gz
wget https://egg2.wustl.edu/roadmap/data/byDataType/dnase/BED_files_prom/regions_prom_E080.bed.gz
wget https://egg2.wustl.edu/roadmap/data/byDataType/dnase/BED_files_prom/regions_prom_E081.bed.gz
wget https://egg2.wustl.edu/roadmap/data/byDataType/dnase/BED_files_prom/regions_prom_E082.bed.gz
wget https://egg2.wustl.edu/roadmap/data/byDataType/dnase/BED_files_prom/regions_prom_E083.bed.gz
wget https://egg2.wustl.edu/roadmap/data/byDataType/dnase/BED_files_prom/regions_prom_E084.bed.gz
wget https://egg2.wustl.edu/roadmap/data/byDataType/dnase/BED_files_prom/regions_prom_E085.bed.gz
wget https://egg2.wustl.edu/roadmap/data/byDataType/dnase/BED_files_prom/regions_prom_E086.bed.gz
wget https://egg2.wustl.edu/roadmap/data/byDataType/dnase/BED_files_prom/regions_prom_E087.bed.gz
wget https://egg2.wustl.edu/roadmap/data/byDataType/dnase/BED_files_prom/regions_prom_E088.bed.gz
wget https://egg2.wustl.edu/roadmap/data/byDataType/dnase/BED_files_prom/regions_prom_E089.bed.gz
wget https://egg2.wustl.edu/roadmap/data/byDataType/dnase/BED_files_prom/regions_prom_E090.bed.gz
wget https://egg2.wustl.edu/roadmap/data/byDataType/dnase/BED_files_prom/regions_prom_E091.bed.gz
wget https://egg2.wustl.edu/roadmap/data/byDataType/dnase/BED_files_prom/regions_prom_E092.bed.gz
wget https://egg2.wustl.edu/roadmap/data/byDataType/dnase/BED_files_prom/regions_prom_E093.bed.gz
wget https://egg2.wustl.edu/roadmap/data/byDataType/dnase/BED_files_prom/regions_prom_E094.bed.gz
wget https://egg2.wustl.edu/roadmap/data/byDataType/dnase/BED_files_prom/regions_prom_E095.bed.gz
wget https://egg2.wustl.edu/roadmap/data/byDataType/dnase/BED_files_prom/regions_prom_E096.bed.gz
wget https://egg2.wustl.edu/roadmap/data/byDataType/dnase/BED_files_prom/regions_prom_E097.bed.gz
wget https://egg2.wustl.edu/roadmap/data/byDataType/dnase/BED_files_prom/regions_prom_E098.bed.gz
wget https://egg2.wustl.edu/roadmap/data/byDataType/dnase/BED_files_prom/regions_prom_E099.bed.gz
wget https://egg2.wustl.edu/roadmap/data/byDataType/dnase/BED_files_prom/regions_prom_E100.bed.gz
wget https://egg2.wustl.edu/roadmap/data/byDataType/dnase/BED_files_prom/regions_prom_E101.bed.gz
wget https://egg2.wustl.edu/roadmap/data/byDataType/dnase/BED_files_prom/regions_prom_E102.bed.gz
wget https://egg2.wustl.edu/roadmap/data/byDataType/dnase/BED_files_prom/regions_prom_E103.bed.gz
wget https://egg2.wustl.edu/roadmap/data/byDataType/dnase/BED_files_prom/regions_prom_E104.bed.gz
wget https://egg2.wustl.edu/roadmap/data/byDataType/dnase/BED_files_prom/regions_prom_E105.bed.gz
wget https://egg2.wustl.edu/roadmap/data/byDataType/dnase/BED_files_prom/regions_prom_E106.bed.gz
wget https://egg2.wustl.edu/roadmap/data/byDataType/dnase/BED_files_prom/regions_prom_E107.bed.gz
wget https://egg2.wustl.edu/roadmap/data/byDataType/dnase/BED_files_prom/regions_prom_E108.bed.gz
wget https://egg2.wustl.edu/roadmap/data/byDataType/dnase/BED_files_prom/regions_prom_E109.bed.gz
wget https://egg2.wustl.edu/roadmap/data/byDataType/dnase/BED_files_prom/regions_prom_E110.bed.gz
wget https://egg2.wustl.edu/roadmap/data/byDataType/dnase/BED_files_prom/regions_prom_E111.bed.gz
wget https://egg2.wustl.edu/roadmap/data/byDataType/dnase/BED_files_prom/regions_prom_E112.bed.gz
wget https://egg2.wustl.edu/roadmap/data/byDataType/dnase/BED_files_prom/regions_prom_E113.bed.gz
```

Merge overlapping promoters
```
zcat regions_prom_E*.bed.gz | cut -f 1-3 | bedtools sort | bedtools merge > promoters.hg19.bed
```

Liftover to hg38:
```
liftOver promoters.hg19.bed /osc-fs_home/mdehoon/Data/UCSC/hg19ToHg38.over.chain.gz promoters.hg38.bed unMapped
```
Sort the promoters:
```
bedtools sort -g /osc-fs_home/scratch/mdehoon/Data/Genomes/hg38/hg38.chrom.sizes -i promoters.hg38.bed > promoters.bed
```

# 2. Enhancers

Download the Epigenomics Roadmap enhancers on hg19:

```
wget https://egg2.wustl.edu/roadmap/data/byDataType/dnase/BED_files_enh/regions_enh_E001.bed.gz
wget https://egg2.wustl.edu/roadmap/data/byDataType/dnase/BED_files_enh/regions_enh_E002.bed.gz
wget https://egg2.wustl.edu/roadmap/data/byDataType/dnase/BED_files_enh/regions_enh_E003.bed.gz
wget https://egg2.wustl.edu/roadmap/data/byDataType/dnase/BED_files_enh/regions_enh_E004.bed.gz
wget https://egg2.wustl.edu/roadmap/data/byDataType/dnase/BED_files_enh/regions_enh_E005.bed.gz
wget https://egg2.wustl.edu/roadmap/data/byDataType/dnase/BED_files_enh/regions_enh_E006.bed.gz
wget https://egg2.wustl.edu/roadmap/data/byDataType/dnase/BED_files_enh/regions_enh_E007.bed.gz
wget https://egg2.wustl.edu/roadmap/data/byDataType/dnase/BED_files_enh/regions_enh_E008.bed.gz
wget https://egg2.wustl.edu/roadmap/data/byDataType/dnase/BED_files_enh/regions_enh_E009.bed.gz
wget https://egg2.wustl.edu/roadmap/data/byDataType/dnase/BED_files_enh/regions_enh_E010.bed.gz
wget https://egg2.wustl.edu/roadmap/data/byDataType/dnase/BED_files_enh/regions_enh_E011.bed.gz
wget https://egg2.wustl.edu/roadmap/data/byDataType/dnase/BED_files_enh/regions_enh_E012.bed.gz
wget https://egg2.wustl.edu/roadmap/data/byDataType/dnase/BED_files_enh/regions_enh_E013.bed.gz
wget https://egg2.wustl.edu/roadmap/data/byDataType/dnase/BED_files_enh/regions_enh_E014.bed.gz
wget https://egg2.wustl.edu/roadmap/data/byDataType/dnase/BED_files_enh/regions_enh_E015.bed.gz
wget https://egg2.wustl.edu/roadmap/data/byDataType/dnase/BED_files_enh/regions_enh_E016.bed.gz
wget https://egg2.wustl.edu/roadmap/data/byDataType/dnase/BED_files_enh/regions_enh_E017.bed.gz
wget https://egg2.wustl.edu/roadmap/data/byDataType/dnase/BED_files_enh/regions_enh_E018.bed.gz
wget https://egg2.wustl.edu/roadmap/data/byDataType/dnase/BED_files_enh/regions_enh_E019.bed.gz
wget https://egg2.wustl.edu/roadmap/data/byDataType/dnase/BED_files_enh/regions_enh_E020.bed.gz
wget https://egg2.wustl.edu/roadmap/data/byDataType/dnase/BED_files_enh/regions_enh_E021.bed.gz
wget https://egg2.wustl.edu/roadmap/data/byDataType/dnase/BED_files_enh/regions_enh_E022.bed.gz
wget https://egg2.wustl.edu/roadmap/data/byDataType/dnase/BED_files_enh/regions_enh_E023.bed.gz
wget https://egg2.wustl.edu/roadmap/data/byDataType/dnase/BED_files_enh/regions_enh_E024.bed.gz
wget https://egg2.wustl.edu/roadmap/data/byDataType/dnase/BED_files_enh/regions_enh_E025.bed.gz
wget https://egg2.wustl.edu/roadmap/data/byDataType/dnase/BED_files_enh/regions_enh_E026.bed.gz
wget https://egg2.wustl.edu/roadmap/data/byDataType/dnase/BED_files_enh/regions_enh_E027.bed.gz
wget https://egg2.wustl.edu/roadmap/data/byDataType/dnase/BED_files_enh/regions_enh_E028.bed.gz
wget https://egg2.wustl.edu/roadmap/data/byDataType/dnase/BED_files_enh/regions_enh_E029.bed.gz
wget https://egg2.wustl.edu/roadmap/data/byDataType/dnase/BED_files_enh/regions_enh_E030.bed.gz
wget https://egg2.wustl.edu/roadmap/data/byDataType/dnase/BED_files_enh/regions_enh_E031.bed.gz
wget https://egg2.wustl.edu/roadmap/data/byDataType/dnase/BED_files_enh/regions_enh_E032.bed.gz
wget https://egg2.wustl.edu/roadmap/data/byDataType/dnase/BED_files_enh/regions_enh_E033.bed.gz
wget https://egg2.wustl.edu/roadmap/data/byDataType/dnase/BED_files_enh/regions_enh_E034.bed.gz
wget https://egg2.wustl.edu/roadmap/data/byDataType/dnase/BED_files_enh/regions_enh_E035.bed.gz
wget https://egg2.wustl.edu/roadmap/data/byDataType/dnase/BED_files_enh/regions_enh_E036.bed.gz
wget https://egg2.wustl.edu/roadmap/data/byDataType/dnase/BED_files_enh/regions_enh_E037.bed.gz
wget https://egg2.wustl.edu/roadmap/data/byDataType/dnase/BED_files_enh/regions_enh_E038.bed.gz
wget https://egg2.wustl.edu/roadmap/data/byDataType/dnase/BED_files_enh/regions_enh_E039.bed.gz
wget https://egg2.wustl.edu/roadmap/data/byDataType/dnase/BED_files_enh/regions_enh_E040.bed.gz
wget https://egg2.wustl.edu/roadmap/data/byDataType/dnase/BED_files_enh/regions_enh_E041.bed.gz
wget https://egg2.wustl.edu/roadmap/data/byDataType/dnase/BED_files_enh/regions_enh_E042.bed.gz
wget https://egg2.wustl.edu/roadmap/data/byDataType/dnase/BED_files_enh/regions_enh_E043.bed.gz
wget https://egg2.wustl.edu/roadmap/data/byDataType/dnase/BED_files_enh/regions_enh_E044.bed.gz
wget https://egg2.wustl.edu/roadmap/data/byDataType/dnase/BED_files_enh/regions_enh_E045.bed.gz
wget https://egg2.wustl.edu/roadmap/data/byDataType/dnase/BED_files_enh/regions_enh_E046.bed.gz
wget https://egg2.wustl.edu/roadmap/data/byDataType/dnase/BED_files_enh/regions_enh_E047.bed.gz
wget https://egg2.wustl.edu/roadmap/data/byDataType/dnase/BED_files_enh/regions_enh_E048.bed.gz
wget https://egg2.wustl.edu/roadmap/data/byDataType/dnase/BED_files_enh/regions_enh_E049.bed.gz
wget https://egg2.wustl.edu/roadmap/data/byDataType/dnase/BED_files_enh/regions_enh_E050.bed.gz
wget https://egg2.wustl.edu/roadmap/data/byDataType/dnase/BED_files_enh/regions_enh_E051.bed.gz
wget https://egg2.wustl.edu/roadmap/data/byDataType/dnase/BED_files_enh/regions_enh_E052.bed.gz
wget https://egg2.wustl.edu/roadmap/data/byDataType/dnase/BED_files_enh/regions_enh_E053.bed.gz
wget https://egg2.wustl.edu/roadmap/data/byDataType/dnase/BED_files_enh/regions_enh_E054.bed.gz
wget https://egg2.wustl.edu/roadmap/data/byDataType/dnase/BED_files_enh/regions_enh_E055.bed.gz
wget https://egg2.wustl.edu/roadmap/data/byDataType/dnase/BED_files_enh/regions_enh_E056.bed.gz
wget https://egg2.wustl.edu/roadmap/data/byDataType/dnase/BED_files_enh/regions_enh_E057.bed.gz
wget https://egg2.wustl.edu/roadmap/data/byDataType/dnase/BED_files_enh/regions_enh_E058.bed.gz
wget https://egg2.wustl.edu/roadmap/data/byDataType/dnase/BED_files_enh/regions_enh_E059.bed.gz
wget https://egg2.wustl.edu/roadmap/data/byDataType/dnase/BED_files_enh/regions_enh_E061.bed.gz
wget https://egg2.wustl.edu/roadmap/data/byDataType/dnase/BED_files_enh/regions_enh_E062.bed.gz
wget https://egg2.wustl.edu/roadmap/data/byDataType/dnase/BED_files_enh/regions_enh_E063.bed.gz
wget https://egg2.wustl.edu/roadmap/data/byDataType/dnase/BED_files_enh/regions_enh_E065.bed.gz
wget https://egg2.wustl.edu/roadmap/data/byDataType/dnase/BED_files_enh/regions_enh_E066.bed.gz
wget https://egg2.wustl.edu/roadmap/data/byDataType/dnase/BED_files_enh/regions_enh_E067.bed.gz
wget https://egg2.wustl.edu/roadmap/data/byDataType/dnase/BED_files_enh/regions_enh_E068.bed.gz
wget https://egg2.wustl.edu/roadmap/data/byDataType/dnase/BED_files_enh/regions_enh_E069.bed.gz
wget https://egg2.wustl.edu/roadmap/data/byDataType/dnase/BED_files_enh/regions_enh_E070.bed.gz
wget https://egg2.wustl.edu/roadmap/data/byDataType/dnase/BED_files_enh/regions_enh_E071.bed.gz
wget https://egg2.wustl.edu/roadmap/data/byDataType/dnase/BED_files_enh/regions_enh_E072.bed.gz
wget https://egg2.wustl.edu/roadmap/data/byDataType/dnase/BED_files_enh/regions_enh_E073.bed.gz
wget https://egg2.wustl.edu/roadmap/data/byDataType/dnase/BED_files_enh/regions_enh_E074.bed.gz
wget https://egg2.wustl.edu/roadmap/data/byDataType/dnase/BED_files_enh/regions_enh_E075.bed.gz
wget https://egg2.wustl.edu/roadmap/data/byDataType/dnase/BED_files_enh/regions_enh_E076.bed.gz
wget https://egg2.wustl.edu/roadmap/data/byDataType/dnase/BED_files_enh/regions_enh_E077.bed.gz
wget https://egg2.wustl.edu/roadmap/data/byDataType/dnase/BED_files_enh/regions_enh_E078.bed.gz
wget https://egg2.wustl.edu/roadmap/data/byDataType/dnase/BED_files_enh/regions_enh_E079.bed.gz
wget https://egg2.wustl.edu/roadmap/data/byDataType/dnase/BED_files_enh/regions_enh_E080.bed.gz
wget https://egg2.wustl.edu/roadmap/data/byDataType/dnase/BED_files_enh/regions_enh_E081.bed.gz
wget https://egg2.wustl.edu/roadmap/data/byDataType/dnase/BED_files_enh/regions_enh_E082.bed.gz
wget https://egg2.wustl.edu/roadmap/data/byDataType/dnase/BED_files_enh/regions_enh_E083.bed.gz
wget https://egg2.wustl.edu/roadmap/data/byDataType/dnase/BED_files_enh/regions_enh_E084.bed.gz
wget https://egg2.wustl.edu/roadmap/data/byDataType/dnase/BED_files_enh/regions_enh_E085.bed.gz
wget https://egg2.wustl.edu/roadmap/data/byDataType/dnase/BED_files_enh/regions_enh_E086.bed.gz
wget https://egg2.wustl.edu/roadmap/data/byDataType/dnase/BED_files_enh/regions_enh_E087.bed.gz
wget https://egg2.wustl.edu/roadmap/data/byDataType/dnase/BED_files_enh/regions_enh_E088.bed.gz
wget https://egg2.wustl.edu/roadmap/data/byDataType/dnase/BED_files_enh/regions_enh_E089.bed.gz
wget https://egg2.wustl.edu/roadmap/data/byDataType/dnase/BED_files_enh/regions_enh_E090.bed.gz
wget https://egg2.wustl.edu/roadmap/data/byDataType/dnase/BED_files_enh/regions_enh_E091.bed.gz
wget https://egg2.wustl.edu/roadmap/data/byDataType/dnase/BED_files_enh/regions_enh_E092.bed.gz
wget https://egg2.wustl.edu/roadmap/data/byDataType/dnase/BED_files_enh/regions_enh_E093.bed.gz
wget https://egg2.wustl.edu/roadmap/data/byDataType/dnase/BED_files_enh/regions_enh_E094.bed.gz
wget https://egg2.wustl.edu/roadmap/data/byDataType/dnase/BED_files_enh/regions_enh_E095.bed.gz
wget https://egg2.wustl.edu/roadmap/data/byDataType/dnase/BED_files_enh/regions_enh_E096.bed.gz
wget https://egg2.wustl.edu/roadmap/data/byDataType/dnase/BED_files_enh/regions_enh_E097.bed.gz
wget https://egg2.wustl.edu/roadmap/data/byDataType/dnase/BED_files_enh/regions_enh_E098.bed.gz
wget https://egg2.wustl.edu/roadmap/data/byDataType/dnase/BED_files_enh/regions_enh_E099.bed.gz
wget https://egg2.wustl.edu/roadmap/data/byDataType/dnase/BED_files_enh/regions_enh_E100.bed.gz
wget https://egg2.wustl.edu/roadmap/data/byDataType/dnase/BED_files_enh/regions_enh_E101.bed.gz
wget https://egg2.wustl.edu/roadmap/data/byDataType/dnase/BED_files_enh/regions_enh_E102.bed.gz
wget https://egg2.wustl.edu/roadmap/data/byDataType/dnase/BED_files_enh/regions_enh_E103.bed.gz
wget https://egg2.wustl.edu/roadmap/data/byDataType/dnase/BED_files_enh/regions_enh_E104.bed.gz
wget https://egg2.wustl.edu/roadmap/data/byDataType/dnase/BED_files_enh/regions_enh_E105.bed.gz
wget https://egg2.wustl.edu/roadmap/data/byDataType/dnase/BED_files_enh/regions_enh_E106.bed.gz
wget https://egg2.wustl.edu/roadmap/data/byDataType/dnase/BED_files_enh/regions_enh_E107.bed.gz
wget https://egg2.wustl.edu/roadmap/data/byDataType/dnase/BED_files_enh/regions_enh_E108.bed.gz
wget https://egg2.wustl.edu/roadmap/data/byDataType/dnase/BED_files_enh/regions_enh_E109.bed.gz
wget https://egg2.wustl.edu/roadmap/data/byDataType/dnase/BED_files_enh/regions_enh_E110.bed.gz
wget https://egg2.wustl.edu/roadmap/data/byDataType/dnase/BED_files_enh/regions_enh_E111.bed.gz
wget https://egg2.wustl.edu/roadmap/data/byDataType/dnase/BED_files_enh/regions_enh_E112.bed.gz
wget https://egg2.wustl.edu/roadmap/data/byDataType/dnase/BED_files_enh/regions_enh_E113.bed.gz
```

Merge overlapping enhancers:
```
zcat regions_enh_E*.bed.gz | cut -f 1-3 | bedtools sort | bedtools merge > enhancers.hg19.bed
```

Liftover to hg38:
```
liftOver enhancers.hg19.bed /osc-fs_home/mdehoon/Data/UCSC/hg19ToHg38.over.chain.gz enhancers.hg38.bed unMapped
```
Sort the enhancers:
```
bedtools sort -g /osc-fs_home/scratch/mdehoon/Data/Genomes/hg38/hg38.chrom.sizes -i enhancers.hg38.bed > enhancers.bed

```
# 3. Dyadic regions

Download the Epigenomics Roadmap dyadic regions on hg19:

```
wget https://egg2.wustl.edu/roadmap/data/byDataType/dnase/BED_files_dyadic/regions_dyadic_E001.bed.gz
wget https://egg2.wustl.edu/roadmap/data/byDataType/dnase/BED_files_dyadic/regions_dyadic_E002.bed.gz
wget https://egg2.wustl.edu/roadmap/data/byDataType/dnase/BED_files_dyadic/regions_dyadic_E003.bed.gz
wget https://egg2.wustl.edu/roadmap/data/byDataType/dnase/BED_files_dyadic/regions_dyadic_E004.bed.gz
wget https://egg2.wustl.edu/roadmap/data/byDataType/dnase/BED_files_dyadic/regions_dyadic_E005.bed.gz
wget https://egg2.wustl.edu/roadmap/data/byDataType/dnase/BED_files_dyadic/regions_dyadic_E006.bed.gz
wget https://egg2.wustl.edu/roadmap/data/byDataType/dnase/BED_files_dyadic/regions_dyadic_E007.bed.gz
wget https://egg2.wustl.edu/roadmap/data/byDataType/dnase/BED_files_dyadic/regions_dyadic_E008.bed.gz
wget https://egg2.wustl.edu/roadmap/data/byDataType/dnase/BED_files_dyadic/regions_dyadic_E009.bed.gz
wget https://egg2.wustl.edu/roadmap/data/byDataType/dnase/BED_files_dyadic/regions_dyadic_E010.bed.gz
wget https://egg2.wustl.edu/roadmap/data/byDataType/dnase/BED_files_dyadic/regions_dyadic_E011.bed.gz
wget https://egg2.wustl.edu/roadmap/data/byDataType/dnase/BED_files_dyadic/regions_dyadic_E012.bed.gz
wget https://egg2.wustl.edu/roadmap/data/byDataType/dnase/BED_files_dyadic/regions_dyadic_E013.bed.gz
wget https://egg2.wustl.edu/roadmap/data/byDataType/dnase/BED_files_dyadic/regions_dyadic_E014.bed.gz
wget https://egg2.wustl.edu/roadmap/data/byDataType/dnase/BED_files_dyadic/regions_dyadic_E015.bed.gz
wget https://egg2.wustl.edu/roadmap/data/byDataType/dnase/BED_files_dyadic/regions_dyadic_E016.bed.gz
wget https://egg2.wustl.edu/roadmap/data/byDataType/dnase/BED_files_dyadic/regions_dyadic_E017.bed.gz
wget https://egg2.wustl.edu/roadmap/data/byDataType/dnase/BED_files_dyadic/regions_dyadic_E018.bed.gz
wget https://egg2.wustl.edu/roadmap/data/byDataType/dnase/BED_files_dyadic/regions_dyadic_E019.bed.gz
wget https://egg2.wustl.edu/roadmap/data/byDataType/dnase/BED_files_dyadic/regions_dyadic_E020.bed.gz
wget https://egg2.wustl.edu/roadmap/data/byDataType/dnase/BED_files_dyadic/regions_dyadic_E021.bed.gz
wget https://egg2.wustl.edu/roadmap/data/byDataType/dnase/BED_files_dyadic/regions_dyadic_E022.bed.gz
wget https://egg2.wustl.edu/roadmap/data/byDataType/dnase/BED_files_dyadic/regions_dyadic_E023.bed.gz
wget https://egg2.wustl.edu/roadmap/data/byDataType/dnase/BED_files_dyadic/regions_dyadic_E024.bed.gz
wget https://egg2.wustl.edu/roadmap/data/byDataType/dnase/BED_files_dyadic/regions_dyadic_E025.bed.gz
wget https://egg2.wustl.edu/roadmap/data/byDataType/dnase/BED_files_dyadic/regions_dyadic_E026.bed.gz
wget https://egg2.wustl.edu/roadmap/data/byDataType/dnase/BED_files_dyadic/regions_dyadic_E027.bed.gz
wget https://egg2.wustl.edu/roadmap/data/byDataType/dnase/BED_files_dyadic/regions_dyadic_E028.bed.gz
wget https://egg2.wustl.edu/roadmap/data/byDataType/dnase/BED_files_dyadic/regions_dyadic_E029.bed.gz
wget https://egg2.wustl.edu/roadmap/data/byDataType/dnase/BED_files_dyadic/regions_dyadic_E030.bed.gz
wget https://egg2.wustl.edu/roadmap/data/byDataType/dnase/BED_files_dyadic/regions_dyadic_E031.bed.gz
wget https://egg2.wustl.edu/roadmap/data/byDataType/dnase/BED_files_dyadic/regions_dyadic_E032.bed.gz
wget https://egg2.wustl.edu/roadmap/data/byDataType/dnase/BED_files_dyadic/regions_dyadic_E033.bed.gz
wget https://egg2.wustl.edu/roadmap/data/byDataType/dnase/BED_files_dyadic/regions_dyadic_E034.bed.gz
wget https://egg2.wustl.edu/roadmap/data/byDataType/dnase/BED_files_dyadic/regions_dyadic_E035.bed.gz
wget https://egg2.wustl.edu/roadmap/data/byDataType/dnase/BED_files_dyadic/regions_dyadic_E036.bed.gz
wget https://egg2.wustl.edu/roadmap/data/byDataType/dnase/BED_files_dyadic/regions_dyadic_E037.bed.gz
wget https://egg2.wustl.edu/roadmap/data/byDataType/dnase/BED_files_dyadic/regions_dyadic_E038.bed.gz
wget https://egg2.wustl.edu/roadmap/data/byDataType/dnase/BED_files_dyadic/regions_dyadic_E039.bed.gz
wget https://egg2.wustl.edu/roadmap/data/byDataType/dnase/BED_files_dyadic/regions_dyadic_E040.bed.gz
wget https://egg2.wustl.edu/roadmap/data/byDataType/dnase/BED_files_dyadic/regions_dyadic_E041.bed.gz
wget https://egg2.wustl.edu/roadmap/data/byDataType/dnase/BED_files_dyadic/regions_dyadic_E042.bed.gz
wget https://egg2.wustl.edu/roadmap/data/byDataType/dnase/BED_files_dyadic/regions_dyadic_E043.bed.gz
wget https://egg2.wustl.edu/roadmap/data/byDataType/dnase/BED_files_dyadic/regions_dyadic_E044.bed.gz
wget https://egg2.wustl.edu/roadmap/data/byDataType/dnase/BED_files_dyadic/regions_dyadic_E045.bed.gz
wget https://egg2.wustl.edu/roadmap/data/byDataType/dnase/BED_files_dyadic/regions_dyadic_E046.bed.gz
wget https://egg2.wustl.edu/roadmap/data/byDataType/dnase/BED_files_dyadic/regions_dyadic_E047.bed.gz
wget https://egg2.wustl.edu/roadmap/data/byDataType/dnase/BED_files_dyadic/regions_dyadic_E048.bed.gz
wget https://egg2.wustl.edu/roadmap/data/byDataType/dnase/BED_files_dyadic/regions_dyadic_E049.bed.gz
wget https://egg2.wustl.edu/roadmap/data/byDataType/dnase/BED_files_dyadic/regions_dyadic_E050.bed.gz
wget https://egg2.wustl.edu/roadmap/data/byDataType/dnase/BED_files_dyadic/regions_dyadic_E051.bed.gz
wget https://egg2.wustl.edu/roadmap/data/byDataType/dnase/BED_files_dyadic/regions_dyadic_E052.bed.gz
wget https://egg2.wustl.edu/roadmap/data/byDataType/dnase/BED_files_dyadic/regions_dyadic_E053.bed.gz
wget https://egg2.wustl.edu/roadmap/data/byDataType/dnase/BED_files_dyadic/regions_dyadic_E054.bed.gz
wget https://egg2.wustl.edu/roadmap/data/byDataType/dnase/BED_files_dyadic/regions_dyadic_E055.bed.gz
wget https://egg2.wustl.edu/roadmap/data/byDataType/dnase/BED_files_dyadic/regions_dyadic_E056.bed.gz
wget https://egg2.wustl.edu/roadmap/data/byDataType/dnase/BED_files_dyadic/regions_dyadic_E057.bed.gz
wget https://egg2.wustl.edu/roadmap/data/byDataType/dnase/BED_files_dyadic/regions_dyadic_E058.bed.gz
wget https://egg2.wustl.edu/roadmap/data/byDataType/dnase/BED_files_dyadic/regions_dyadic_E059.bed.gz
wget https://egg2.wustl.edu/roadmap/data/byDataType/dnase/BED_files_dyadic/regions_dyadic_E061.bed.gz
wget https://egg2.wustl.edu/roadmap/data/byDataType/dnase/BED_files_dyadic/regions_dyadic_E062.bed.gz
wget https://egg2.wustl.edu/roadmap/data/byDataType/dnase/BED_files_dyadic/regions_dyadic_E063.bed.gz
wget https://egg2.wustl.edu/roadmap/data/byDataType/dnase/BED_files_dyadic/regions_dyadic_E065.bed.gz
wget https://egg2.wustl.edu/roadmap/data/byDataType/dnase/BED_files_dyadic/regions_dyadic_E066.bed.gz
wget https://egg2.wustl.edu/roadmap/data/byDataType/dnase/BED_files_dyadic/regions_dyadic_E067.bed.gz
wget https://egg2.wustl.edu/roadmap/data/byDataType/dnase/BED_files_dyadic/regions_dyadic_E068.bed.gz
wget https://egg2.wustl.edu/roadmap/data/byDataType/dnase/BED_files_dyadic/regions_dyadic_E069.bed.gz
wget https://egg2.wustl.edu/roadmap/data/byDataType/dnase/BED_files_dyadic/regions_dyadic_E070.bed.gz
wget https://egg2.wustl.edu/roadmap/data/byDataType/dnase/BED_files_dyadic/regions_dyadic_E071.bed.gz
wget https://egg2.wustl.edu/roadmap/data/byDataType/dnase/BED_files_dyadic/regions_dyadic_E072.bed.gz
wget https://egg2.wustl.edu/roadmap/data/byDataType/dnase/BED_files_dyadic/regions_dyadic_E073.bed.gz
wget https://egg2.wustl.edu/roadmap/data/byDataType/dnase/BED_files_dyadic/regions_dyadic_E074.bed.gz
wget https://egg2.wustl.edu/roadmap/data/byDataType/dnase/BED_files_dyadic/regions_dyadic_E075.bed.gz
wget https://egg2.wustl.edu/roadmap/data/byDataType/dnase/BED_files_dyadic/regions_dyadic_E076.bed.gz
wget https://egg2.wustl.edu/roadmap/data/byDataType/dnase/BED_files_dyadic/regions_dyadic_E077.bed.gz
wget https://egg2.wustl.edu/roadmap/data/byDataType/dnase/BED_files_dyadic/regions_dyadic_E078.bed.gz
wget https://egg2.wustl.edu/roadmap/data/byDataType/dnase/BED_files_dyadic/regions_dyadic_E079.bed.gz
wget https://egg2.wustl.edu/roadmap/data/byDataType/dnase/BED_files_dyadic/regions_dyadic_E080.bed.gz
wget https://egg2.wustl.edu/roadmap/data/byDataType/dnase/BED_files_dyadic/regions_dyadic_E081.bed.gz
wget https://egg2.wustl.edu/roadmap/data/byDataType/dnase/BED_files_dyadic/regions_dyadic_E082.bed.gz
wget https://egg2.wustl.edu/roadmap/data/byDataType/dnase/BED_files_dyadic/regions_dyadic_E083.bed.gz
wget https://egg2.wustl.edu/roadmap/data/byDataType/dnase/BED_files_dyadic/regions_dyadic_E084.bed.gz
wget https://egg2.wustl.edu/roadmap/data/byDataType/dnase/BED_files_dyadic/regions_dyadic_E085.bed.gz
wget https://egg2.wustl.edu/roadmap/data/byDataType/dnase/BED_files_dyadic/regions_dyadic_E086.bed.gz
wget https://egg2.wustl.edu/roadmap/data/byDataType/dnase/BED_files_dyadic/regions_dyadic_E087.bed.gz
wget https://egg2.wustl.edu/roadmap/data/byDataType/dnase/BED_files_dyadic/regions_dyadic_E088.bed.gz
wget https://egg2.wustl.edu/roadmap/data/byDataType/dnase/BED_files_dyadic/regions_dyadic_E089.bed.gz
wget https://egg2.wustl.edu/roadmap/data/byDataType/dnase/BED_files_dyadic/regions_dyadic_E090.bed.gz
wget https://egg2.wustl.edu/roadmap/data/byDataType/dnase/BED_files_dyadic/regions_dyadic_E091.bed.gz
wget https://egg2.wustl.edu/roadmap/data/byDataType/dnase/BED_files_dyadic/regions_dyadic_E092.bed.gz
wget https://egg2.wustl.edu/roadmap/data/byDataType/dnase/BED_files_dyadic/regions_dyadic_E093.bed.gz
wget https://egg2.wustl.edu/roadmap/data/byDataType/dnase/BED_files_dyadic/regions_dyadic_E094.bed.gz
wget https://egg2.wustl.edu/roadmap/data/byDataType/dnase/BED_files_dyadic/regions_dyadic_E095.bed.gz
wget https://egg2.wustl.edu/roadmap/data/byDataType/dnase/BED_files_dyadic/regions_dyadic_E096.bed.gz
wget https://egg2.wustl.edu/roadmap/data/byDataType/dnase/BED_files_dyadic/regions_dyadic_E097.bed.gz
wget https://egg2.wustl.edu/roadmap/data/byDataType/dnase/BED_files_dyadic/regions_dyadic_E098.bed.gz
wget https://egg2.wustl.edu/roadmap/data/byDataType/dnase/BED_files_dyadic/regions_dyadic_E099.bed.gz
wget https://egg2.wustl.edu/roadmap/data/byDataType/dnase/BED_files_dyadic/regions_dyadic_E100.bed.gz
wget https://egg2.wustl.edu/roadmap/data/byDataType/dnase/BED_files_dyadic/regions_dyadic_E101.bed.gz
wget https://egg2.wustl.edu/roadmap/data/byDataType/dnase/BED_files_dyadic/regions_dyadic_E102.bed.gz
wget https://egg2.wustl.edu/roadmap/data/byDataType/dnase/BED_files_dyadic/regions_dyadic_E103.bed.gz
wget https://egg2.wustl.edu/roadmap/data/byDataType/dnase/BED_files_dyadic/regions_dyadic_E104.bed.gz
wget https://egg2.wustl.edu/roadmap/data/byDataType/dnase/BED_files_dyadic/regions_dyadic_E105.bed.gz
wget https://egg2.wustl.edu/roadmap/data/byDataType/dnase/BED_files_dyadic/regions_dyadic_E106.bed.gz
wget https://egg2.wustl.edu/roadmap/data/byDataType/dnase/BED_files_dyadic/regions_dyadic_E107.bed.gz
wget https://egg2.wustl.edu/roadmap/data/byDataType/dnase/BED_files_dyadic/regions_dyadic_E108.bed.gz
wget https://egg2.wustl.edu/roadmap/data/byDataType/dnase/BED_files_dyadic/regions_dyadic_E109.bed.gz
wget https://egg2.wustl.edu/roadmap/data/byDataType/dnase/BED_files_dyadic/regions_dyadic_E110.bed.gz
wget https://egg2.wustl.edu/roadmap/data/byDataType/dnase/BED_files_dyadic/regions_dyadic_E111.bed.gz
wget https://egg2.wustl.edu/roadmap/data/byDataType/dnase/BED_files_dyadic/regions_dyadic_E112.bed.gz
wget https://egg2.wustl.edu/roadmap/data/byDataType/dnase/BED_files_dyadic/regions_dyadic_E113.bed.gz
```

Merge overlapping dyadic regions:
```
zcat regions_dyadic_E*.bed.gz | cut -f 1-3 | bedtools sort | bedtools merge > dyadic.hg19.bed
```

Liftover to hg38:
```
liftOver dyadic.hg19.bed /osc-fs_home/mdehoon/Data/UCSC/hg19ToHg38.over.chain.gz dyadic.hg38.bed unMapped
```
Sort the dyadic regions:
```
bedtools sort -g /osc-fs_home/scratch/mdehoon/Data/Genomes/hg38/hg38.chrom.sizes -i dyadic.hg38.bed > dyadic.bed
```

# 4. Store the files

```
mv promoters.bed enhancers.bed dyadic.bed /osc-fs_home/mdehoon/Data/RoadmapEpigenomics/                     
```
