# Supplementary material for: Deep sequencing of short capped RNAs reveals novel families of noncoding RNAs
Source: Genome Res. 2022 Sep;32(9):1727–35. doi: 10.1101/gr.276647.122 (PMC9528987; doi:10.1101/gr.276647.122)
Supplement: Supplemental Material [file supp_gr.276647.122_Supplemental_Code.zip › Supplemental Code/NCBI/README.md]

# Create NCBI Entrez gene annotations

Run
```
python genes.py
```
in the directory `/osc-fs_home/mdehoon/Data/NCBI/hg38/`.
