# Supplementary material for: Deep sequencing of short capped RNAs reveals novel families of noncoding RNAs
Source: Genome Res. 2022 Sep;32(9):1727–35. doi: 10.1101/gr.276647.122 (PMC9528987; doi:10.1101/gr.276647.122)
Supplement: Supplemental Material [file supp_gr.276647.122_Supplemental_Code.zip › Supplemental Code/StartSeq/README.md]

Analyzing START-Seq data from Heinz et al., PMID 30146161, to respond to a reviewer's question.

# 1. Download the START-Seq data

Download the START-Seq BED files:
```
wget https://ftp.ncbi.nlm.nih.gov/geo/series/GSE103nnn/GSE103477/suppl/GSE103477%5FSample252%2ETHP1mac%2DStartseq%2DMock%2Epeaks%2Ebed%2Egz
wget https://ftp.ncbi.nlm.nih.gov/geo/series/GSE103nnn/GSE103477/suppl/GSE103477%5FSample253%2ETHP1mac%2DStartseq%2DH5N1%2Epeaks%2Ebed%2Egz
```
These are on hg19. Lift them over to hg38:
```
liftOver GSE103477_Sample252.THP1mac-Startseq-Mock.peaks.bed.gz /osc-fs_home/mdehoon/Data/UCSC/hg19ToHg38.over.chain.gz GSE103477_Sample252.THP1mac-Startseq-Mock.peaks.hg38.bed unmapped
rm unmapped
liftOver GSE103477_Sample253.THP1mac-Startseq-H5N1.peaks.bed.gz /osc-fs_home/mdehoon/Data/UCSC/hg19ToHg38.over.chain.gz GSE103477_Sample253.THP1mac-Startseq-H5N1.peaks.hg38.bed unmapped
rm unmapped
gzip GSE103477_Sample252.THP1mac-Startseq-Mock.peaks.hg38.bed
gzip GSE103477_Sample253.THP1mac-Startseq-H5N1.peaks.hg38.bed
```
Store these files:
```
mkdir /osc-fs_home/mdehoon/Data/CASPARs/StartSeq
mv *.peaks.hg38.bed.gz /osc-fs_home/mdehoon/Data/CASPARs/StartSeq
```

Remove the downloaded data on hg19:
```
rm GSE103477_Sample252.THP1mac-Startseq-Mock.peaks.bed.gz
rm GSE103477_Sample253.THP1mac-Startseq-H5N1.peaks.bed.gz
```

Download the START-Seq Fastq files:

```
wget https://sra-downloadb.be-md.ncbi.nlm.nih.gov/sos2/sra-pub-run-13/SRR7071452/SRR7071452.1
wget https://sra-downloadb.be-md.ncbi.nlm.nih.gov/sos2/sra-pub-run-13/SRR7071453/SRR7071453.1
wget https://sra-downloadb.be-md.ncbi.nlm.nih.gov/sos2/sra-pub-run-13/SRR7071454/SRR7071454.1
wget https://sra-downloadb.be-md.ncbi.nlm.nih.gov/sos2/sra-pub-run-13/SRR7071455/SRR7071455.1

fastq-dump SRR7071452.1
fastq-dump SRR7071453.1
fastq-dump SRR7071454.1
fastq-dump SRR7071455.1

rm SRR7071452.1
rm SRR7071453.1
rm SRR7071454.1
rm SRR7071455.1
```

# 2. Collect unique sequences

Create a Fasta file with the unique sequences in each library:
```
python make_unique_sequence_scripts.py 
bash -x script.sh
```
This will run
```
python collect_unique_sequences.py <library>
```
for each library, and generate a Fasta file `<library>.fa` with the unique sequences in each library.
Merge these files to generate a single file `seqlist.fa` with the 6,320,270 unique sequences across all 4 libraries:
```
python merge_unique_sequences.py 
```
Create an index associating a unique sequence with each sequenced read:
```
python make_sequence_index_scripts.py
bash -x script.sh
```
This will run
```
python make_sequence_index.py <library>
```
for each library, and generate an index file `<library>.index.txt` for each.
Compress and store the Fasta files:
```
gzip SRR7071452.fa
gzip SRR7071453.fa
gzip SRR7071454.fa
gzip SRR7071455.fa
mkdir /osc-fs_home/mdehoon/Data/CASPARs/StartSeq/Fasta/
mv *.fa.gz /osc-fs_home/mdehoon/Data/CASPARs/StartSeq/Fasta/
```
Remove the intermediate files:
```
rm script.sh
rm script_SRR7071452.sh
rm script_SRR7071453.sh
rm script_SRR7071454.sh
rm script_SRR7071455.sh
rm script_SRR7071452.stdout
rm script_SRR7071453.stdout
rm script_SRR7071454.stdout
rm script_SRR7071455.stdout
rm script_SRR7071452.stderr
rm script_SRR7071453.stderr
rm script_SRR7071454.stderr
rm script_SRR7071455.stderr
```
Sort the index files by name of the unique sequences:
```
sort -k 2 -o SRR7071452.index.txt SRR7071452.index.txt
sort -k 2 -o SRR7071453.index.txt SRR7071453.index.txt
sort -k 2 -o SRR7071454.index.txt SRR7071454.index.txt
sort -k 2 -o SRR7071455.index.txt SRR7071455.index.txt
```
Split the unique sequences into 100 files:
```
python split_sequences.py 100
```
which will create 100 files with names `seqlist_<number>.fa` with number ranging from 0 through 99.

Count the number of reads in each sample:
```
python count_sequences.py
```
generating these counts:

| library    | number of reads |
| ---------- | --------------- |
| SRR7071452 |     1621912     |
| SRR7071453 |     4334447     |
| SRR7071454 |      393566     |
| SRR7071455 |      425942     |

Create directories to store the mapping results:
```
mkdir /osc-fs_home/mdehoon/Data/CASPARs/StartSeq/PSL
mkdir /osc-fs_home/mdehoon/Data/CASPARs/StartSeq/BAM
```

# 3. Filter aginst chrM, ribosomal RNA, and tRNAs

# 3.1 Filter against chrM

Create the scripts to filter against mitochondrial DNA, and run `script.sh` to schedule the jobs on Grid Engine:
```
python make_filter_scripts.py chrM 100
bash -x script.sh
```
This will run
```
python filter.py chrM <number>
```
which performs a Needleman-Wunsch global alignment of each unique sequenced read in seqlist_<number>.fa against the chrM forward and reverse genome sequence. The mapping results are saved as `.psl` files in the current directory. To combine the results, use
```
python merge_filtered.py chrM
```
generating the merged file `chrM.psl`. Remove the intermediate files:
```
rm script_chrM_*.sh
rm script_chrM_*.stdout
rm script_chrM_*.stderr
```
Convert the coordinates of the forward and reverse strand of chrM to genomic coordinates:
```
target=chrM
echo -e '@HD\tVN:1.6' | samtools view -H -t /osc-fs_home/scratch/mdehoon/Data/Genomes/hg38/hg38.chrom.sizes | grep -v _alt > $target.sam
pslMap -mapInfo=$target.info $target.psl /osc-fs_home/mdehoon/Data/CASPARs/Filters/$target.psl stdout | psl2sam.pl >> $target.sam
samtools view -hb $target.sam -o $target.bam
python add_targets.py $target
rm $target.sam
rm $target.info
```
Remove the mapped sequences from the Fasta files:
```
python make_removal_scripts.py chrM 100
bash -x script.sh
```
This will run
```
python remove_mapped_sequences.py chrM <number>
```
which rewrites the `seqlist_<number>.fa` files, retaining the unmapped sequences only. Check the output files:
```
cat script_chrM_*.stdout | grep -c Done
cat script_chrM_*.stderr
```
If there were no errors, we can remove the temporary files:
```
rm script.sh
rm script_chrM_*.sh
rm script_chrM_*.stdout
rm script_chrM_*.stderr
```
Store the mapping results created by this script:
```
gzip chrM.psl
mv chrM.psl.gz /osc-fs_home/mdehoon/Data/CASPARs/StartSeq/PSL
mv chrM.bam /osc-fs_home/mdehoon/Data/CASPARs/StartSeq/BAM
```
Remove the intermediate files:
```
rm chrM.*.psl
```

## 3.2 Filter against ribosomal RNA:

Create the scripts to filter against ribosomal RNA, and run `script.sh` to schedule the jobs on Grid Engine:
```
python make_filter_scripts.py rRNA 100
bash -x script.sh
```
This will run
```
python filter.py rRNA <number>
```
which performs a Needleman-Wunsch global alignment of each unique sequenced read in `seqlist_<number>.fa` against the ribosomal RNA sequences. The mapping results are saved as `.psl` files in the current directory. To combine the results, use
```
python merge_filtered.py rRNA
```
generating the merged file `rRNA.psl`. Remove the intermediate files:
```
rm script_rRNA_*.sh
rm script_rRNA_*.stdout
rm script_rRNA_*.stderr
```

Convert the transcript coordinates to genomic coordinates:
```
target=rRNA
echo -e '@HD\tVN:1.6' | samtools view -H -t /osc-fs_home/scratch/mdehoon/Data/Genomes/hg38/hg38.chrom.sizes | grep -v _alt > $target.sam
pslMap -mapInfo=$target.info $target.psl /osc-fs_home/mdehoon/Data/CASPARs/Filters/$target.psl stdout | psl2sam.pl >> $target.sam
samtools view -hb $target.sam -o $target.bam
python add_targets.py $target
rm $target.sam
rm $target.info
```
Remove the mapped sequences from the Fasta files:
```
python make_removal_scripts.py rRNA 100
bash -x script.sh
```
This will run
```
python remove_mapped_sequences.py rRNA <number>
```
which rewrites the `seqlist_<number>.fa` files, retaining the unmapped sequences only. Check the output files:
```
cat script_rRNA_*.stdout | grep -c Done
cat script_rRNA_*.stderr
```
If there were no errors, we can remove the temporary files:
```
rm script_rRNA_*.sh
rm script_rRNA_*.stdout
rm script_rRNA_*.stderr
```
Store the mapping results:
```
gzip rRNA.psl
mv rRNA.psl.gz /osc-fs_home/mdehoon/Data/CASPARs/StartSeq/PSL
mv rRNA.bam /osc-fs_home/mdehoon/Data/CASPARs/StartSeq/BAM
```

Remove the intermediate files:
```
rm rRNA.*.psl
```

## 3.3 Filter against transfer RNA:

Create the scripts to filter against transfer RNA, and run `script.sh` to schedule the jobs on Grid Engine:
```
python make_filter_scripts.py tRNA 100
bash -x script.sh
```
This will run
```
python filter.py tRNA <number>
```
which performs a Needleman-Wunsch global alignment of each unique sequenced read in `seqlist_<number>.fa` against the transfer RNA sequences. The mapping results are saved as `.psl` files in the current directory. To combine the results, use
```
python merge_filtered.py tRNA
```
generating the merged file `tRNA.psl`. Remove the intermediate files:
```
rm script_tRNA_*.sh
rm script_tRNA_*.stdout
rm script_tRNA_*.stderr
```

Convert the transcript coordinates to genomic coordinates:
```
target=tRNA
echo -e '@HD\tVN:1.6' | samtools view -H -t /osc-fs_home/scratch/mdehoon/Data/Genomes/hg38/hg38.chrom.sizes | grep -v _alt > $target.sam
pslMap -mapInfo=$target.info $target.psl /osc-fs_home/mdehoon/Data/CASPARs/Filters/$target.psl stdout | psl2sam.pl >> $target.sam
samtools view -hb $target.sam -o $target.bam
python add_targets.py $target
rm $target.sam
rm $target.info
```
Remove the mapped sequences from the Fasta files:
```
python make_removal_scripts.py tRNA 100
bash -x script.sh
```
This will run
```
python remove_mapped_sequences.py tRNA <number>
```
which rewrites the `seqlist_<number>.fa` files, retaining the unmapped sequences only. Check the output files:
```
cat script_tRNA_*.stdout | grep -c Done
cat script_tRNA_*.stderr
```
If there were no errors, we can remove the temporary files:
```
rm script_tRNA_*.sh
rm script_tRNA_*.stdout
rm script_tRNA_*.stderr
```
Store the mapping results:
```
gzip tRNA.psl
mv tRNA.psl.gz /osc-fs_home/mdehoon/Data/CASPARs/StartSeq/PSL
mv tRNA.bam /osc-fs_home/mdehoon/Data/CASPARs/StartSeq/BAM
```

Remove the intermediate files:
```
rm tRNA.*.psl
```

# 4. Align against known transcripts

## 4.1 Small nuclear RNAs (spliceosomal RNAs)

Create the scripts to filter against small nuclear RNAs, and run `script.sh` to schedule the jobs on Grid Engine:
```
python make_filter_scripts.py snRNA 100
bash -x script.sh
```
This will run
```
python filter.py snRNA <number>
```
which performs a Needleman-Wunsch global alignment of each unique sequenced read in `seqlist_<number>.fa` against the small nuclear RNA sequences. The mapping results are saved as `.psl` files in the current directory. To combine the results, use
```
python merge_filtered.py snRNA
```
generating the merged file `snRNA.psl`. Remove the intermediate files:
```
rm script_snRNA_*.sh
rm script_snRNA_*.stdout
rm script_snRNA_*.stderr
```

Convert the transcript coordinates to genomic coordinates:
```
target=snRNA
echo -e '@HD\tVN:1.6' | samtools view -H -t /osc-fs_home/scratch/mdehoon/Data/Genomes/hg38/hg38.chrom.sizes | grep -v _alt > $target.sam
pslMap -mapInfo=$target.info $target.psl /osc-fs_home/mdehoon/Data/CASPARs/Filters/$target.psl stdout | psl2sam.pl >> $target.sam
samtools view -hb $target.sam -o $target.bam
python add_targets.py $target
rm $target.sam
rm $target.info
```
Remove the mapped sequences from the Fasta files:
```
python make_removal_scripts.py snRNA 100
bash -x script.sh
```
This will run
```
python remove_mapped_sequences.py snRNA <number>
```
which rewrites the `seqlist_<number>.fa` files, retaining the unmapped sequences only. Check the output files:
```
cat script_snRNA_*.stdout | grep -c Done
cat script_snRNA_*.stderr
```
If there were no errors, we can remove the temporary files:
```
rm script_snRNA_*.sh
rm script_snRNA_*.stdout
rm script_snRNA_*.stderr
```
Store the mapping results:
```
gzip snRNA.psl
mv snRNA.psl.gz /osc-fs_home/mdehoon/Data/CASPARs/StartSeq/PSL
mv snRNA.bam /osc-fs_home/mdehoon/Data/CASPARs/StartSeq/BAM
```

Remove the intermediate files:
```
rm snRNA.*.psl
```

## 4.2 Small cytoplasmic RNAs (7SL RNAs and Brain cytoplasmic RNA 1)

Create the scripts to filter against small cytoplasmic RNAs, and run `script.sh` to schedule the jobs on Grid Engine:
```
python make_filter_scripts.py scRNA 100
bash -x script.sh
```
This will run
```
python filter.py scRNA <number>
```
which performs a Needleman-Wunsch global alignment of each unique sequenced read in `seqlist_<number>.fa` against the small cytoplasmic RNA sequences. The mapping results are saved as `.psl` files in the current directory. To combine the results, use
```
python merge_filtered.py scRNA
```
generating the merged file `scRNA.psl`. Remove the intermediate files:
```
rm script_scRNA_*.sh
rm script_scRNA_*.stdout
rm script_scRNA_*.stderr
```

Convert the transcript coordinates to genomic coordinates:
```
target=scRNA
echo -e '@HD\tVN:1.6' | samtools view -H -t /osc-fs_home/scratch/mdehoon/Data/Genomes/hg38/hg38.chrom.sizes | grep -v _alt > $target.sam
pslMap -mapInfo=$target.info $target.psl /osc-fs_home/mdehoon/Data/CASPARs/Filters/$target.psl stdout | psl2sam.pl >> $target.sam
samtools view -hb $target.sam -o $target.bam
python add_targets.py $target
rm $target.sam
rm $target.info
```
Remove the mapped sequences from the Fasta files:
```
python make_removal_scripts.py scRNA 100
bash -x script.sh
```
This will run
```
python remove_mapped_sequences.py scRNA <number>
```
which rewrites the `seqlist_<number>.fa` files, retaining the unmapped sequences only. Check the output files:
```
cat script_scRNA_*.stdout | grep -c Done
cat script_scRNA_*.stderr
```
If there were no errors, we can remove the temporary files:
```
rm script_scRNA_*.sh
rm script_scRNA_*.stdout
rm script_scRNA_*.stderr
```
Store the mapping results:
```
gzip scRNA.psl
mv scRNA.psl.gz /osc-fs_home/mdehoon/Data/CASPARs/StartSeq/PSL
mv scRNA.bam /osc-fs_home/mdehoon/Data/CASPARs/StartSeq/BAM
```

Remove the intermediate files:
```
rm scRNA.*.psl
```

## 4.3 Small nucleolar RNAs

Create the scripts to filter against small nucleolar RNAs, and run `script.sh` to schedule the jobs on Grid Engine:
```
python make_filter_scripts.py snoRNA 100
bash -x script.sh
```
This will run
```
python filter.py snoRNA <number>
```
which performs a Needleman-Wunsch global alignment of each unique sequenced read in `seqlist_<number>.fa` against the small nucleolar RNA sequences. The mapping results are saved as `.psl` files in the current directory. To combine the results, use
```
python merge_filtered.py snoRNA
```
generating the merged file `snoRNA.psl`. Remove the intermediate files:
```
rm script_snoRNA_*.sh
rm script_snoRNA_*.stdout
rm script_snoRNA_*.stderr
```

Convert the transcript coordinates to genomic coordinates:
```
target=snoRNA
echo -e '@HD\tVN:1.6' | samtools view -H -t /osc-fs_home/scratch/mdehoon/Data/Genomes/hg38/hg38.chrom.sizes | grep -v _alt > $target.sam
pslMap -mapInfo=$target.info $target.psl /osc-fs_home/mdehoon/Data/CASPARs/Filters/$target.psl stdout | psl2sam.pl >> $target.sam
samtools view -hb $target.sam -o $target.bam
python add_targets.py $target
rm $target.sam
rm $target.info
```
Remove the mapped sequences from the Fasta files:
```
python make_removal_scripts.py snoRNA 100
bash -x script.sh
```
This will run
```
python remove_mapped_sequences.py snoRNA <number>
```
which rewrites the `seqlist_<number>.fa` files, retaining the unmapped sequences only. Check the output files:
```
cat script_snoRNA_*.stdout | grep -c Done
cat script_snoRNA_*.stderr
```
If there were no errors, we can remove the temporary files:
```
rm script_snoRNA_*.sh
rm script_snoRNA_*.stdout
rm script_snoRNA_*.stderr
```
Store the mapping results:
```
gzip snoRNA.psl
mv snoRNA.psl.gz /osc-fs_home/mdehoon/Data/CASPARs/StartSeq/PSL
mv snoRNA.bam /osc-fs_home/mdehoon/Data/CASPARs/StartSeq/BAM
```

Remove the intermediate files:
```
rm snoRNA.*.psl
```

## 4.4 Ro-associated RNAs Y1/Y3/Y4/Y5

Create the scripts to filter against Ro-associated RNA sequences, and run `script.sh` to schedule the jobs on Grid Engine:
```
python make_filter_scripts.py yRNA 100
bash -x script.sh
```
This will run
```
python filter.py yRNA <number>
```
which performs a Needleman-Wunsch global alignment of each unique sequenced read in `seqlist_<number>.fa` against the Ro-associated RNA sequences. The mapping results are saved as `.psl` files in the current directory. To combine the results, use
```
python merge_filtered.py yRNA
```
generating the merged file `yRNA.psl`. Remove the intermediate files:
```
rm script_yRNA_*.sh
rm script_yRNA_*.stdout
rm script_yRNA_*.stderr
```

Convert the transcript coordinates to genomic coordinates:
```
target=yRNA
echo -e '@HD\tVN:1.6' | samtools view -H -t /osc-fs_home/scratch/mdehoon/Data/Genomes/hg38/hg38.chrom.sizes | grep -v _alt > $target.sam
pslMap -mapInfo=$target.info $target.psl /osc-fs_home/mdehoon/Data/CASPARs/Filters/$target.psl stdout | psl2sam.pl >> $target.sam
samtools view -hb $target.sam -o $target.bam
python add_targets.py $target
rm $target.sam
rm $target.info
```
Remove the mapped sequences from the Fasta files:
```
python make_removal_scripts.py yRNA 100
bash -x script.sh
```
This will run
```
python remove_mapped_sequences.py yRNA <number>
```
which rewrites the `seqlist_<number>.fa` files, retaining the unmapped sequences only. Check the output files:
```
cat script_yRNA_*.stdout | grep -c Done
cat script_yRNA_*.stderr
```
If there were no errors, we can remove the temporary files:
```
rm script_yRNA_*.sh
rm script_yRNA_*.stdout
rm script_yRNA_*.stderr
```
Store the mapping results:
```
gzip yRNA.psl
mv yRNA.psl.gz /osc-fs_home/mdehoon/Data/CASPARs/StartSeq/PSL
mv yRNA.bam /osc-fs_home/mdehoon/Data/CASPARs/StartSeq/BAM
```

Remove the intermediate files:
```
rm yRNA.*.psl
```

## 4.5 Histone genes

Create the scripts to filter against histone mRNA sequences, and run `script.sh` to schedule the jobs on Grid Engine:
```
python make_filter_scripts.py histone 100
bash -x script.sh
```
This will run
```
python filter.py histone <number>
```
which performs a Needleman-Wunsch global alignment of each unique sequenced read in `seqlist_<number>.fa` against the histone mRNA sequences. The mapping results are saved as `.psl` files in the current directory. To combine the results, use
```
python merge_filtered.py histone
```
generating the merged file `histone.psl`. Remove the intermediate files:
```
rm script_histone_*.sh
rm script_histone_*.stdout
rm script_histone_*.stderr
```

Convert the transcript coordinates to genomic coordinates:
```
target=histone
echo -e '@HD\tVN:1.6' | samtools view -H -t /osc-fs_home/scratch/mdehoon/Data/Genomes/hg38/hg38.chrom.sizes | grep -v _alt > $target.sam
pslMap -mapInfo=$target.info $target.psl /osc-fs_home/mdehoon/Data/CASPARs/Filters/$target.psl stdout | psl2sam.pl >> $target.sam
samtools view -hb $target.sam -o $target.bam
python add_targets.py $target
rm $target.sam
rm $target.info
```
Remove the mapped sequences from the Fasta files:
```
python make_removal_scripts.py histone 100
bash -x script.sh
```
This will run
```
python remove_mapped_sequences.py histone <number>
```
which rewrites the `seqlist_<number>.fa` files, retaining the unmapped sequences only. Check the output files:
```
cat script_histone_*.stdout | grep -c Done
cat script_histone_*.stderr
```
If there were no errors, we can remove the temporary files:
```
rm script_histone_*.sh
rm script_histone_*.stdout
rm script_histone_*.stderr
```
Store the mapping results:
```
gzip histone.psl
mv histone.psl.gz /osc-fs_home/mdehoon/Data/CASPARs/StartSeq/PSL
mv histone.bam /osc-fs_home/mdehoon/Data/CASPARs/StartSeq/BAM
```

Remove the intermediate files:
```
rm histone.*.psl
```

## 4.6 RNA component of mitochondrial RNA processing endoribonuclease (RMRP)

Create the scripts to filter against the RMRP transcript sequence, and run `script.sh` to schedule the jobs on Grid Engine:
```
python make_filter_scripts.py RMRP 100
bash -x script.sh
```
This will run
```
python filter.py RMRP <number>
```
which performs a Needleman-Wunsch global alignment of each unique sequenced read in `seqlist_<number>.fa` against the RMRP transcript sequence. The mapping results are saved as `.psl` files in the current directory. To combine the results, use
```
python merge_filtered.py RMRP
```
generating the merged file `RMRP.psl`. Remove the intermediate files:
```
rm script_RMRP_*.sh
rm script_RMRP_*.stdout
rm script_RMRP_*.stderr
```

Convert the transcript coordinates to genomic coordinates:
```
target=RMRP
echo -e '@HD\tVN:1.6' | samtools view -H -t /osc-fs_home/scratch/mdehoon/Data/Genomes/hg38/hg38.chrom.sizes | grep -v _alt > $target.sam
pslMap -mapInfo=$target.info $target.psl /osc-fs_home/mdehoon/Data/CASPARs/Filters/$target.psl stdout | psl2sam.pl >> $target.sam
samtools view -hb $target.sam -o $target.bam
python add_targets.py $target
rm $target.sam
rm $target.info
```
Remove the mapped sequences from the Fasta files:
```
python make_removal_scripts.py RMRP 100
bash -x script.sh
```
This will run
```
python remove_mapped_sequences.py RMRP <number>
```
which rewrites the `seqlist_<number>.fa` files, retaining the unmapped sequences only. Check the output files:
```
cat script_RMRP_*.stdout | grep -c Done
cat script_RMRP_*.stderr
```
If there were no errors, we can remove the temporary files:
```
rm script_RMRP_*.sh
rm script_RMRP_*.stdout
rm script_RMRP_*.stderr
```
Store the mapping results:
```
gzip RMRP.psl
mv RMRP.psl.gz /osc-fs_home/mdehoon/Data/CASPARs/StartSeq/PSL
mv RMRP.bam /osc-fs_home/mdehoon/Data/CASPARs/StartSeq/BAM
```

Remove the intermediate files:
```
rm RMRP.*.psl
```

## 4.7 Small Cajal body-specific RNAs

Create the scripts to filter against small Cajal body-specific RNAs, and run `script.sh` to schedule the jobs on Grid Engine:
```
python make_filter_scripts.py scaRNA 100
bash -x script.sh
```
This will run
```
python filter.py scaRNA <number>
```
which performs a Needleman-Wunsch global alignment of each unique sequenced read in `seqlist_<number>.fa` against the small Cajal body-specific RNA sequences. The mapping results are saved as `.psl` files in the current directory. To combine the results, use
```
python merge_filtered.py scaRNA
```
generating the merged file `scaRNA.psl`. Remove the intermediate files:
```
rm script_scaRNA_*.sh
rm script_scaRNA_*.stdout
rm script_scaRNA_*.stderr
```

Convert the transcript coordinates to genomic coordinates:
```
target=scaRNA
echo -e '@HD\tVN:1.6' | samtools view -H -t /osc-fs_home/scratch/mdehoon/Data/Genomes/hg38/hg38.chrom.sizes | grep -v _alt > $target.sam
pslMap -mapInfo=$target.info $target.psl /osc-fs_home/mdehoon/Data/CASPARs/Filters/$target.psl stdout | psl2sam.pl >> $target.sam
samtools view -hb $target.sam -o $target.bam
python add_targets.py $target
rm $target.sam
rm $target.info
```
Remove the mapped sequences from the Fasta files:
```
python make_removal_scripts.py scaRNA 100
bash -x script.sh
```
This will run
```
python remove_mapped_sequences.py scaRNA <number>
```
which rewrites the `seqlist_<number>.fa` files, retaining the unmapped sequences only. Check the output files:
```
cat script_scaRNA_*.stdout | grep -c Done
cat script_scaRNA_*.stderr
```
If there were no errors, we can remove the temporary files:
```
rm script_scaRNA_*.sh
rm script_scaRNA_*.stdout
rm script_scaRNA_*.stderr
```
Store the mapping results:
```
gzip scaRNA.psl
mv scaRNA.psl.gz /osc-fs_home/mdehoon/Data/CASPARs/StartSeq/PSL
mv scaRNA.bam /osc-fs_home/mdehoon/Data/CASPARs/StartSeq/BAM
```

Remove the intermediate files:
```
rm scaRNA.*.psl
```

## 4.8 RNA component of the RNase P ribonucleoprotein

Create the scripts to filter against the RPPH transcript sequence, and run `script.sh` to schedule the jobs on Grid Engine:
```
python make_filter_scripts.py RPPH 100
bash -x script.sh
```
This will run
```
python filter.py RPPH <number>
```
which performs a Needleman-Wunsch global alignment of each unique sequenced read in `seqlist_<number>.fa` against the RPPH transcript sequence. The mapping results are saved as `.psl` files in the current directory. To combine the results, use
```
python merge_filtered.py RPPH
```
generating the merged file `RPPH.psl`. Remove the intermediate files:
```
rm script_RPPH_*.sh
rm script_RPPH_*.stdout
rm script_RPPH_*.stderr
```

Convert the transcript coordinates to genomic coordinates:
```
target=RPPH
echo -e '@HD\tVN:1.6' | samtools view -H -t /osc-fs_home/scratch/mdehoon/Data/Genomes/hg38/hg38.chrom.sizes | grep -v _alt > $target.sam
pslMap -mapInfo=$target.info $target.psl /osc-fs_home/mdehoon/Data/CASPARs/Filters/$target.psl stdout | psl2sam.pl >> $target.sam
samtools view -hb $target.sam -o $target.bam
python add_targets.py $target
rm $target.sam
rm $target.info
```
Remove the mapped sequences from the Fasta files:
```
python make_removal_scripts.py RPPH 100
bash -x script.sh
```
This will run
```
python remove_mapped_sequences.py RPPH <number>
```
which rewrites the `seqlist_<number>.fa` files, retaining the unmapped sequences only. Check the output files:
```
cat script_RPPH_*.stdout | grep -c Done
cat script_RPPH_*.stderr
```
If there were no errors, we can remove the temporary files:
```
rm script_RPPH_*.sh
rm script_RPPH_*.stdout
rm script_RPPH_*.stderr
```
Store the mapping results:
```
gzip RPPH.psl
mv RPPH.psl.gz /osc-fs_home/mdehoon/Data/CASPARs/StartSeq/PSL
mv RPPH.bam /osc-fs_home/mdehoon/Data/CASPARs/StartSeq/BAM
```

Remove the intermediate files:
```
rm RPPH.*.psl
```

## 4.9 Small ILF3/NF90-associated RNAs

Create the scripts to filter against small ILF3/NF90-associated RNA sequences, and run `script.sh` to schedule the jobs on Grid Engine:
```
python make_filter_scripts.py snar 100
bash -x script.sh
```
This will run
```
python filter.py snar <number>
```
which performs a Needleman-Wunsch global alignment of each unique sequenced read in `seqlist_<number>.fa` against the small ILF3/NF90-associated RNA sequences. The mapping results are saved as `.psl` files in the current directory. To combine the results, use
```
python merge_filtered.py snar
```
generating the merged file `snar.psl`. Remove the intermediate files:
```
rm script_snar_*.sh
rm script_snar_*.stdout
rm script_snar_*.stderr
```

Convert the transcript coordinates to genomic coordinates:
```
target=snar
echo -e '@HD\tVN:1.6' | samtools view -H -t /osc-fs_home/scratch/mdehoon/Data/Genomes/hg38/hg38.chrom.sizes | grep -v _alt > $target.sam
pslMap -mapInfo=$target.info $target.psl /osc-fs_home/mdehoon/Data/CASPARs/Filters/$target.psl stdout | psl2sam.pl >> $target.sam
samtools view -hb $target.sam -o $target.bam
python add_targets.py $target
rm $target.sam
rm $target.info
```
Remove the mapped sequences from the Fasta files:
```
python make_removal_scripts.py snar 100
bash -x script.sh
```
This will run
```
python remove_mapped_sequences.py snar <number>
```
which rewrites the `seqlist_<number>.fa` files, retaining the unmapped sequences only. Check the output files:
```
cat script_snar_*.stdout | grep -c Done
cat script_snar_*.stderr
```
If there were no errors, we can remove the temporary files:
```
rm script_snar_*.sh
rm script_snar_*.stdout
rm script_snar_*.stderr
```
Store the mapping results:
```
gzip snar.psl
mv snar.psl.gz /osc-fs_home/mdehoon/Data/CASPARs/StartSeq/PSL
mv snar.bam /osc-fs_home/mdehoon/Data/CASPARs/StartSeq/BAM
```

Remove the intermediate files:
```
rm snar.*.psl
```

## 4.10 Telomerase RNA component (TERC)

Create the scripts to filter against the TERC transcript sequence, and run `script.sh` to schedule the jobs on Grid Engine:
```
python make_filter_scripts.py TERC 100
bash -x script.sh
```
This will run
```
python filter.py TERC <number>
```
which performs a Needleman-Wunsch global alignment of each unique sequenced read in `seqlist_<number>.fa` against the TERC transcript sequence. The mapping results are saved as `.psl` files in the current directory. To combine the results, use
```
python merge_filtered.py TERC
```
generating the merged file `TERC.psl`. Remove the intermediate files:
```
rm script_TERC_*.sh
rm script_TERC_*.stdout
rm script_TERC_*.stderr
```

Convert the transcript coordinates to genomic coordinates:
```
target=TERC
echo -e '@HD\tVN:1.6' | samtools view -H -t /osc-fs_home/scratch/mdehoon/Data/Genomes/hg38/hg38.chrom.sizes | grep -v _alt > $target.sam
pslMap -mapInfo=$target.info $target.psl /osc-fs_home/mdehoon/Data/CASPARs/Filters/$target.psl stdout | psl2sam.pl >> $target.sam
samtools view -hb $target.sam -o $target.bam
python add_targets.py $target
rm $target.sam
rm $target.info
```
Remove the mapped sequences from the Fasta files:
```
python make_removal_scripts.py TERC 100
bash -x script.sh
```
This will run
```
python remove_mapped_sequences.py TERC <number>
```
which rewrites the `seqlist_<number>.fa` files, retaining the unmapped sequences only. Check the output files:
```
cat script_TERC_*.stdout | grep -c Done
cat script_TERC_*.stderr
```
If there were no errors, we can remove the temporary files:
```
rm script_TERC_*.sh
rm script_TERC_*.stdout
rm script_TERC_*.stderr
```
Store the mapping results:
```
gzip TERC.psl
mv TERC.psl.gz /osc-fs_home/mdehoon/Data/CASPARs/StartSeq/PSL
mv TERC.bam /osc-fs_home/mdehoon/Data/CASPARs/StartSeq/BAM
```

Remove the intermediate files:
```
rm TERC.*.psl
```

## 4.11 Vault RNAs

Create the scripts to filter against vault sequences, and run `script.sh` to schedule the jobs on Grid Engine:
```
python make_filter_scripts.py vRNA 100
bash -x script.sh
```
This will run
```
python filter.py vRNA <number>
```
which performs a Needleman-Wunsch global alignment of each unique sequenced read in `seqlist_<number>.fa` against the vault RNA sequences. The mapping results are saved as `.psl` files in the current directory. To combine the results, use
```
python merge_filtered.py vRNA
```
generating the merged file `vRNA.psl`. Remove the intermediate files:
```
rm script_vRNA_*.sh
rm script_vRNA_*.stdout
rm script_vRNA_*.stderr
```

Convert the transcript coordinates to genomic coordinates:
```
target=vRNA
echo -e '@HD\tVN:1.6' | samtools view -H -t /osc-fs_home/scratch/mdehoon/Data/Genomes/hg38/hg38.chrom.sizes | grep -v _alt > $target.sam
pslMap -mapInfo=$target.info $target.psl /osc-fs_home/mdehoon/Data/CASPARs/Filters/$target.psl stdout | psl2sam.pl >> $target.sam
samtools view -hb $target.sam -o $target.bam
python add_targets.py $target
rm $target.sam
rm $target.info
```
Remove the mapped sequences from the Fasta files:
```
python make_removal_scripts.py vRNA 100
bash -x script.sh
```
This will run
```
python remove_mapped_sequences.py vRNA <number>
```
which rewrites the `seqlist_<number>.fa` files, retaining the unmapped sequences only. Check the output files:
```
cat script_vRNA_*.stdout | grep -c Done
cat script_vRNA_*.stderr
```
If there were no errors, we can remove the temporary files:
```
rm script_vRNA_*.sh
rm script_vRNA_*.stdout
rm script_vRNA_*.stderr
```
Store the mapping results:
```
gzip vRNA.psl
mv vRNA.psl.gz /osc-fs_home/mdehoon/Data/CASPARs/StartSeq/PSL
mv vRNA.bam /osc-fs_home/mdehoon/Data/CASPARs/StartSeq/BAM
```

Remove the intermediate files:
```
rm vRNA.*.psl
```

## 4.12 Metastatis associated lung adenocarcinoma transcript 1

Create the scripts to filter against the MALAT1 transcript sequences, and run `script.sh` to schedule the jobs on Grid Engine:
```
python make_filter_scripts.py MALAT1 100
bash -x script.sh
```
This will run
```
python filter.py MALAT1 <number>
```
which performs a Needleman-Wunsch global alignment of each unique sequenced read in `seqlist_<number>.fa` against the MALAT1 transcript sequences. The mapping results are saved as `.psl` files in the current directory. To combine the results, use
```
python merge_filtered.py MALAT1
```
generating the merged file `MALAT1.psl`. Remove the intermediate files:
```
rm script_MALAT1_*.sh
rm script_MALAT1_*.stdout
rm script_MALAT1_*.stderr
```

Convert the transcript coordinates to genomic coordinates:
```
target=MALAT1
echo -e '@HD\tVN:1.6' | samtools view -H -t /osc-fs_home/scratch/mdehoon/Data/Genomes/hg38/hg38.chrom.sizes | grep -v _alt > $target.sam
pslMap -mapInfo=$target.info $target.psl /osc-fs_home/mdehoon/Data/CASPARs/Filters/$target.psl stdout | psl2sam.pl >> $target.sam
samtools view -hb $target.sam -o $target.bam
python add_targets.py $target
rm $target.sam
rm $target.info
```
Remove the mapped sequences from the Fasta files:
```
python make_removal_scripts.py MALAT1 100
bash -x script.sh
```
This will run
```
python remove_mapped_sequences.py MALAT1 <number>
```
which rewrites the `seqlist_<number>.fa` files, retaining the unmapped sequences only. Check the output files:
```
cat script_MALAT1_*.stdout | grep -c Done
cat script_MALAT1_*.stderr
```
If there were no errors, we can remove the temporary files:
```
rm script_MALAT1_*.sh
rm script_MALAT1_*.stdout
rm script_MALAT1_*.stderr
```
Store the mapping results:
```
gzip MALAT1.psl
mv MALAT1.psl.gz /osc-fs_home/mdehoon/Data/CASPARs/StartSeq/PSL
mv MALAT1.bam /osc-fs_home/mdehoon/Data/CASPARs/StartSeq/BAM
```

Remove the intermediate files:
```
rm MALAT1.*.psl
```

## 4.13 Small nucleolar RNA host genes

Create the scripts to filter against small nucleolar RNA host gene transcript sequences, and run `script.sh` to schedule the jobs on Grid Engine:
```
python make_filter_scripts.py snhg 100
bash -x script.sh
```
This will run
```
python filter.py snhg <number>
```
which performs a Needleman-Wunsch global alignment of each unique sequenced read in `seqlist_<number>.fa` against the small nucleolar RNA host gene transcript sequences. The mapping results are saved as `.psl` files in the current directory. To combine the results, use
```
python merge_filtered.py snhg
```
generating the merged file `snhg.psl`. Remove the intermediate files:
```
rm script_snhg_*.sh
rm script_snhg_*.stdout
rm script_snhg_*.stderr
```

Convert the transcript coordinates to genomic coordinates:
```
target=snhg
echo -e '@HD\tVN:1.6' | samtools view -H -t /osc-fs_home/scratch/mdehoon/Data/Genomes/hg38/hg38.chrom.sizes | grep -v _alt > $target.sam
pslMap -mapInfo=$target.info $target.psl /osc-fs_home/mdehoon/Data/CASPARs/Filters/$target.psl stdout | psl2sam.pl >> $target.sam
samtools view -hb $target.sam -o $target.bam
python add_targets.py $target
rm $target.sam
rm $target.info
```
Remove the mapped sequences from the Fasta files:
```
python make_removal_scripts.py snhg 100
bash -x script.sh
```
This will run
```
python remove_mapped_sequences.py snhg <number>
```
which rewrites the `seqlist_<number>.fa` files, retaining the unmapped sequences only. Check the output files:
```
cat script_snhg_*.stdout | grep -c Done
cat script_snhg_*.stderr
```
If there were no errors, we can remove the temporary files:
```
rm script_snhg_*.sh
rm script_snhg_*.stdout
rm script_snhg_*.stderr
```
Store the mapping results:
```
gzip snhg.psl
mv snhg.psl.gz /osc-fs_home/mdehoon/Data/CASPARs/StartSeq/PSL
mv snhg.bam /osc-fs_home/mdehoon/Data/CASPARs/StartSeq/BAM
```

Remove the intermediate files:
```
rm snhg.*.psl
```

# 5. Align against known transcripts using BWA

## 5.1 Messenger RNAs

Create a .2bit file with the mRNA sequences:
```
faToTwoBit /osc-fs_home/mdehoon/Data/CASPARs/Filters/mRNA.fa mRNA.2bit
```
Use BWA to map all StartSeq sequences to the messenger RNAs:
```
python make_alignment_scripts.py mRNA
bash -x script.sh
```
This maps the sequences to the messenger RNAs:
```
bwa mem -O 0 -E 1 -A 1 -B 1 -T 10 -k 10 -c 100000000 -a -Y /osc-fs_home/mdehoon/Data/CASPARs/Filters/mRNA.fa seqlist_<number>.fa | samtools view -F 20 -u | bamToPsl - stdout | pslCheck stdin -pass=stdout -quiet 2> mRNA.<number>.out | sort -k 14 | pslRecalcMatch stdin mRNA.2bit seqlist_<number>.fa stdout | sort -k 10 > mRNA.<number>.psl
```
To combine the results, use
```
python merge_filtered.py mRNA
```
generating the merged file `mRNA.psl`.
Remove the intermediate files:
```
rm mRNA.2bit
rm mRNA.*.out
rm script_mRNA_*.sh
rm script_mRNA_*.stdout
rm script_mRNA_*.stderr
```
Convert the transcript coordinates to genomic coordinates:
```
target=mRNA
echo -e '@HD\tVN:1.6' | samtools view -H -t /osc-fs_home/scratch/mdehoon/Data/Genomes/hg38/hg38.chrom.sizes | grep -v _alt > $target.sam
pslMap -mapInfo=$target.info $target.psl /osc-fs_home/mdehoon/Data/CASPARs/Filters/$target.psl stdout | psl2sam.pl >> $target.sam
samtools view -hb $target.sam -o $target.bam
python add_targets.py $target
rm $target.sam
rm $target.info
```

Remove the mapped sequences from the Fasta files:
```
python make_removal_scripts.py mRNA 100
bash -x script.sh
```
This will run
```
python remove_mapped_sequences.py mRNA <number>
```
which rewrites the `seqlist_<number>.fa` files, retaining the unmapped sequences only. Check the output files:
```
cat script_mRNA_*.stdout | grep -c Done
cat script_mRNA_*.stderr
```
If there were no errors, we can remove the temporary files:
```
rm script_mRNA_*.sh
rm script_mRNA_*.stdout
rm script_mRNA_*.stderr
```
Store the mapping results:
```
gzip mRNA.psl
mv mRNA.psl.gz /osc-fs_home/mdehoon/Data/CASPARs/StartSeq/PSL
mv mRNA.bam /osc-fs_home/mdehoon/Data/CASPARs/StartSeq/BAM
```
Remove the intermediate files:
```
rm mRNA.*.psl
```

## 5.2 Long non-coding RNAs

Create a .2bit file with the lncRNA sequences:
```
faToTwoBit /osc-fs_home/mdehoon/Data/CASPARs/Filters/lncRNA.fa lncRNA.2bit
```
Use BWA to map all StartSeq sequences to the long non-coding RNAs:
```
python make_alignment_scripts.py lncRNA
bash -x script.sh
```
This maps the sequences to the long non-coding RNAs:
```
bwa mem -O 0 -E 1 -A 1 -B 1 -T 10 -k 10 -c 100000000 -a -Y /osc-fs_home/mdehoon/Data/CASPARs/Filters/lncRNA.fa seqlist_<number>.fa | samtools view -F 20 -u | bamToPsl - stdout | pslCheck stdin -pass=stdout -quiet 2> lncRNA.<number>.out | sort -k 14 | pslRecalcMatch stdin lncRNA.2bit seqlist_<number>.fa stdout | sort -k 10 > lncRNA.<number>.psl
```
To combine the results, use
```
python merge_filtered.py lncRNA
```
generating the merged file `lncRNA.psl`.
Remove the intermediate files:
```
rm lncRNA.2bit
rm lncRNA.*.out
rm script_lncRNA_*.sh
rm script_lncRNA_*.stdout
rm script_lncRNA_*.stderr
```
Convert the transcript coordinates to genomic coordinates:
```
target=lncRNA
echo -e '@HD\tVN:1.6' | samtools view -H -t /osc-fs_home/scratch/mdehoon/Data/Genomes/hg38/hg38.chrom.sizes | grep -v _alt > $target.sam
pslMap -mapInfo=$target.info $target.psl /osc-fs_home/mdehoon/Data/CASPARs/Filters/$target.psl stdout | psl2sam.pl >> $target.sam
samtools view -hb $target.sam -o $target.bam
python add_targets.py $target
rm $target.sam
rm $target.info
```

Remove the mapped sequences from the Fasta files:
```
python make_removal_scripts.py lncRNA 100
bash -x script.sh
```
This will run
```
python remove_mapped_sequences.py lncRNA <number>
```
which rewrites the `seqlist_<number>.fa` files, retaining the unmapped sequences only. Check the output files:
```
cat script_lncRNA_*.stdout | grep -c Done
cat script_lncRNA_*.stderr
```
If there were no errors, we can remove the temporary files:
```
rm script_lncRNA_*.sh
rm script_lncRNA_*.stdout
rm script_lncRNA_*.stderr
```
Store the mapping results:
```
gzip lncRNA.psl
mv lncRNA.psl.gz /osc-fs_home/mdehoon/Data/CASPARs/StartSeq/PSL
mv lncRNA.bam /osc-fs_home/mdehoon/Data/CASPARs/StartSeq/BAM
```
Remove the intermediate files:
```
rm lncRNA.*.psl
```

## 5.3 Gencode transcripts

Create a .2bit file with the Gencode transcript sequences:
```
faToTwoBit /osc-fs_home/mdehoon/Data/CASPARs/Filters/gencode.fa gencode.2bit
```
Use BWA to map all StartSeq sequences to the Gencode transcripts:
```
python make_alignment_scripts.py gencode
bash -x script.sh
```
This maps the sequences to the Gencode transcripts:
```
bwa mem -O 0 -E 1 -A 1 -B 1 -T 10 -k 10 -c 100000000 -a -Y /osc-fs_home/mdehoon/Data/CASPARs/Filters/gencode.fa seqlist_<number>.fa | samtools view -F 20 -u | bamToPsl - stdout | pslCheck stdin -pass=stdout -quiet 2> gencode.<number>.out | sort -k 14 | pslRecalcMatch stdin gencode.2bit seqlist_<number>.fa stdout | sort -k 10 > gencode.<number>.psl
```
To combine the results, use
```
python merge_filtered.py gencode
```
generating the merged file `gencode.psl`.
Remove the intermediate files:
```
rm gencode.2bit
rm gencode.*.out
rm script_gencode_*.sh
rm script_gencode_*.stdout
rm script_gencode_*.stderr
```
Convert the transcript coordinates to genomic coordinates:
```
target=gencode
echo -e '@HD\tVN:1.6' | samtools view -H -t /osc-fs_home/scratch/mdehoon/Data/Genomes/hg38/hg38.chrom.sizes | grep -v _alt > $target.sam
pslMap -mapInfo=$target.info $target.psl /osc-fs_home/mdehoon/Data/CASPARs/Filters/$target.psl stdout | psl2sam.pl >> $target.sam
samtools view -hb $target.sam -o $target.bam
python add_targets.py $target
rm $target.sam
rm $target.info
```

Remove the mapped sequences from the Fasta files:
```
python make_removal_scripts.py gencode 100
bash -x script.sh
```
This will run
```
python remove_mapped_sequences.py gencode <number>
```
which rewrites the `seqlist_<number>.fa` files, retaining the unmapped sequences only. Check the output files:
```
cat script_gencode_*.stdout | grep -c Done
cat script_gencode_*.stderr
```
If there were no errors, we can remove the temporary files:
```
rm script_gencode_*.sh
rm script_gencode_*.stdout
rm script_gencode_*.stderr
```
Store the mapping results:
```
gzip gencode.psl
mv gencode.psl.gz /osc-fs_home/mdehoon/Data/CASPARs/StartSeq/PSL
mv gencode.bam /osc-fs_home/mdehoon/Data/CASPARs/StartSeq/BAM
```
Remove the intermediate files:
```
rm gencode.*.psl
```

## 5.4 FANTOM-CAT

Create a .2bit file with the FANTOM-CAT transcript sequences:
```
faToTwoBit /osc-fs_home/mdehoon/Data/CASPARs/Filters/fantomcat.fa fantomcat.2bit
```
Use BWA to map all StartSeq sequences to the FANTOM-CAT transcripts:
```
python make_alignment_scripts.py fantomcat
bash -x script.sh
```
This maps the sequences to the FANTOM-CAT transcripts:
```
bwa mem -O 0 -E 1 -A 1 -B 1 -T 10 -k 10 -c 100000000 -a -Y /osc-fs_home/mdehoon/Data/CASPARs/Filters/fantomcat.fa seqlist_<number>.fa | samtools view -F 20 -u | bamToPsl - stdout | pslCheck stdin -pass=stdout -quiet 2> fantomcat.<number>.out | sort -k 14 | pslRecalcMatch stdin fantomcat.2bit seqlist_<number>.fa stdout | sort -k 10 > fantomcat.<number>.psl
```
To combine the results, use
```
python merge_filtered.py fantomcat
```
generating the merged file `fantomcat.psl`.
Remove the intermediate files:
```
rm fantomcat.2bit
rm fantomcat.*.out
rm script_fantomcat_*.sh
rm script_fantomcat_*.stdout
rm script_fantomcat_*.stderr
```
Convert the transcript coordinates to genomic coordinates:
```
target=fantomcat
echo -e '@HD\tVN:1.6' | samtools view -H -t /osc-fs_home/scratch/mdehoon/Data/Genomes/hg38/hg38.chrom.sizes | grep -v _alt > $target.sam
pslMap -mapInfo=$target.info $target.psl /osc-fs_home/mdehoon/Data/CASPARs/Filters/$target.psl stdout | psl2sam.pl >> $target.sam
samtools view -hb $target.sam -o $target.bam
python add_targets.py $target
rm $target.sam
rm $target.info
```

Remove the mapped sequences from the Fasta files:
```
python make_removal_scripts.py fantomcat 100
bash -x script.sh
```
This will run
```
python remove_mapped_sequences.py fantomcat <number>
```
which rewrites the `seqlist_<number>.fa` files, retaining the unmapped sequences only. Check the output files:
```
cat script_fantomcat_*.stdout | grep -c Done
cat script_fantomcat_*.stderr
```
If there were no errors, we can remove the temporary files:
```
rm script_fantomcat_*.sh
rm script_fantomcat_*.stdout
rm script_fantomcat_*.stderr
```
Store the mapping results:
```
gzip fantomcat.psl
mv fantomcat.psl.gz /osc-fs_home/mdehoon/Data/CASPARs/StartSeq/PSL
mv fantomcat.bam /osc-fs_home/mdehoon/Data/CASPARs/StartSeq/BAM
```
Remove the intermediate files:
```
rm fantomcat.*.psl
```

# 6. Perform alignments to the genome using BWA

Create a list of chromosomes exclude the haplotype sequences with names ending in `_alt`:
```
twoBitInfo /osc-fs_home/scratch/mdehoon/Data/Genomes/hg38/hg38.2bit stdout | cut -f 1 | grep -v _alt > seqList
```
Create a Fasta file for these chromosomes:
```
twoBitToFa -noMask -seqList=seqList /osc-fs_home/scratch/mdehoon/Data/Genomes/hg38/hg38.2bit hg38.fa
```
Create the corresponding twoBit file:
```
faToTwoBit hg38.fa hg38.2bit
```
Create an index of the genome for BWA:
```
bwa index hg38.fa
```
Use BWA to map all remaining StartSeq sequences to the genome:
```
python make_alignment_scripts.py genome
bash -x script.sh
```
This maps the sequences to the genome:
```
bwa mem -O 0 -E 1 -A 1 -B 1 -T 10 -k 10 -c 100000000 -a -Y hg38.fa seqlist_<number>.fa | samtools view -F 4 -u | bamToPsl - stdout | pslCheck stdin -pass=stdout -quiet 2> genome.<number>.out | sort -k 14 | pslRecalcMatch stdin hg38.2bit seqlist_<number>.fa stdout | sort -k 10 > genome.<number>.psl
```

To combine the results, use
```
python merge_filtered.py genome
```
Check the generated file `genome.psl`:
```
pslCheck genome.psl
```
No errors should be reported.

Remove the intermediate files:
```
rm genome.*.out
rm script_genome_*.sh
rm script_genome_*.stdout
rm script_genome_*.stderr
```

Convert the `.psl` file to a `.bam` file:

```
target=genome
echo -e '@HD\tVN:1.6' | samtools view -H -t /osc-fs_home/scratch/mdehoon/Data/Genomes/hg38/hg38.chrom.sizes | grep -v _alt > $target.sam
psl2sam.pl $target.psl >> $target.sam
samtools view -hb -o $target.bam $target.sam
python add_targets.py $target
rm $target.sam
```

Remove the mapped sequences from the Fasta files:
```
python make_removal_scripts.py genome 100
bash -x script.sh
```
This will run
```
python remove_mapped_sequences.py genome <number>
```
which rewrites the `seqlist_<number>.fa` files, retaining the unmapped sequences only. Check the output files:
```
cat script_genome_*.stdout | grep -c Done
cat script_genome_*.stderr
```
If there were no errors, we can remove the temporary files:
```
rm script_genome_*.sh
rm script_genome_*.stdout
rm script_genome_*.stderr
```
Store the mapping results:
```
gzip genome.psl
mv genome.psl.gz /osc-fs_home/mdehoon/Data/CASPARs/StartSeq/PSL
mv genome.bam /osc-fs_home/mdehoon/Data/CASPARs/StartSeq/BAM
```
Remove the intermediate files:
```
rm hg38.fa
rm hg38.fa.amb
rm hg38.fa.ann
rm hg38.fa.bwt
rm hg38.fa.pac
rm hg38.fa.sa
rm hg38.2bit
rm seqList
rm genome.*.psl
```

# 7. Merge the BWA results

Merge the mapping results for the unique sequences:
```
python mergebam.py
```
generating the file `seqlist.bam`.

# 8. Add the sequence data to the BAM file

Add the query sequences in `seqlist.fa` to the `seqlist.bam` BAM file:
```
python add_sequences.py
```
generating a new `seqlist.bam` file. Check if the BAM file is consistent:
```
samtools view -h seqlist.bam > /dev/null
```

# 9. Write a separate BAM file for each library

Write separate `.bam` files for each library by merging the index file and the `seqlist.bam` file:
```
python make_split_bam_scripts.py
bash -x script.sh
```
which runs
```
python split_bam.py <library>
```
for each library, generating a new file `<library>.bam`.

Move the `.bam` files to `/osc-fs_home/mdehoon/Data/CASPARs/StartSeq/Mapping/`:
```
mv SRR7071452.bam SRR7071453.bam SRR7071454.bam SRR7071455.bam /osc-fs_home/mdehoon/Data/CASPARs/StartSeq/Mapping/
```

Remove the intermediate files:
```
rm script*.sh
rm script_*.stderr
rm script_*.stdout
rm seqlist.bam
```

Remove the remaining Fasta files and the index files:
```
rm seqlist.fa
rm seqlist_*.fa
rm skipped.fa
rm *.index.txt
```
