# Supplementary material for: Deep sequencing of short capped RNAs reveals novel families of noncoding RNAs
Source: Genome Res. 2022 Sep;32(9):1727–35. doi: 10.1101/gr.276647.122 (PMC9528987; doi:10.1101/gr.276647.122)
Supplement: Supplemental Material [file supp_gr.276647.122_Supplemental_Code.zip › Supplemental Code/CAGE/README.md]

Mapping Kim Summers' CAGE data (PMID: 32719792) to the genome using the same pipeline as for the HiSeq data.

# 1. Download and extract the CAGE sequencing data

## 1.1 Download the raw sequences from the NCBI short read archive

Download the Fastq files with the raw sequences from the NCBI short read archive:
```
fastq-dump -F ERR4221456
fastq-dump -F ERR4221458
fastq-dump -F ERR4221472
fastq-dump -F ERR4221496
fastq-dump -F ERR4221459
fastq-dump -F ERR4221476
fastq-dump -F ERR4221452
fastq-dump -F ERR4221508
fastq-dump -F ERR4221468
fastq-dump -F ERR4221485
fastq-dump -F ERR4221457
fastq-dump -F ERR4221481
fastq-dump -F ERR4221506
fastq-dump -F ERR4221454
fastq-dump -F ERR4221469
fastq-dump -F ERR4221470
```
This generates the files
```
ERR4221456.fastq
ERR4221458.fastq
ERR4221472.fastq
ERR4221496.fastq
ERR4221459.fastq
ERR4221476.fastq
ERR4221452.fastq
ERR4221508.fastq
ERR4221468.fastq
ERR4221485.fastq
ERR4221457.fastq
ERR4221481.fastq
ERR4221506.fastq
ERR4221454.fastq
ERR4221469.fastq
ERR4221470.fastq
```
Use `cutadapt` version 1.18 to extract the sequences:
```
cutadapt -g XACGCAGCAG...TCGTATGCCGTCTTCTGCTTG --match-read-wildcards --discard-untrimmed --minimum-length 20 --overlap 6  -o 00_hr_A.fa ERR4221456.fastq
cutadapt -g XCTTCAGCAG...TCGTATGCCGTCTTCTGCTTG --match-read-wildcards --discard-untrimmed --minimum-length 20 --overlap 6  -o 00_hr_C.fa ERR4221458.fastq
cutadapt -g XTAGCAGCAG...TCGTATGCCGTCTTCTGCTTG --match-read-wildcards --discard-untrimmed --minimum-length 20 --overlap 6  -o 00_hr_G.fa ERR4221472.fastq
cutadapt -g XTGGCAGCAG...TCGTATGCCGTCTTCTGCTTG --match-read-wildcards --discard-untrimmed --minimum-length 20 --overlap 6  -o 00_hr_H.fa ERR4221496.fastq
cutadapt -g XACGCAGCAG...TCGTATGCCGTCTTCTGCTTG --match-read-wildcards --discard-untrimmed --minimum-length 20 --overlap 6  -o 01_hr_A.fa ERR4221459.fastq
cutadapt -g XACGCAGCAG...TCGTATGCCGTCTTCTGCTTG --match-read-wildcards --discard-untrimmed --minimum-length 20 --overlap 6  -o 01_hr_C.fa ERR4221476.fastq
cutadapt -g XGTACAGCAG...TCGTATGCCGTCTTCTGCTTG --match-read-wildcards --discard-untrimmed --minimum-length 20 --overlap 6  -o 01_hr_G.fa ERR4221452.fastq
cutadapt -g XACGCAGCAG...TCGTATGCCGTCTTCTGCTTG --match-read-wildcards --discard-untrimmed --minimum-length 20 --overlap 6  -o 04_hr_C.fa ERR4221508.fastq
cutadapt -g XTAGCAGCAG...TCGTATGCCGTCTTCTGCTTG --match-read-wildcards --discard-untrimmed --minimum-length 20 --overlap 6  -o 04_hr_E.fa ERR4221468.fastq
cutadapt -g XGATCAGCAG...TCGTATGCCGTCTTCTGCTTG --match-read-wildcards --discard-untrimmed --minimum-length 20 --overlap 6  -o 12_hr_A.fa ERR4221485.fastq
cutadapt -g XATGCAGCAG...TCGTATGCCGTCTTCTGCTTG --match-read-wildcards --discard-untrimmed --minimum-length 20 --overlap 6  -o 12_hr_C.fa ERR4221457.fastq
cutadapt -g XGTACAGCAG...TCGTATGCCGTCTTCTGCTTG --match-read-wildcards --discard-untrimmed --minimum-length 20 --overlap 6  -o 24_hr_C.fa ERR4221481.fastq
cutadapt -g XTGGCAGCAG...TCGTATGCCGTCTTCTGCTTG --match-read-wildcards --discard-untrimmed --minimum-length 20 --overlap 6  -o 24_hr_E.fa ERR4221506.fastq
cutadapt -g XGATCAGCAG...TCGTATGCCGTCTTCTGCTTG --match-read-wildcards --discard-untrimmed --minimum-length 20 --overlap 6  -o 96_hr_A.fa ERR4221454.fastq
cutadapt -g XATGCAGCAG...TCGTATGCCGTCTTCTGCTTG --match-read-wildcards --discard-untrimmed --minimum-length 20 --overlap 6  -o 96_hr_C.fa ERR4221469.fastq
cutadapt -g XGCCCAGCAG...TCGTATGCCGTCTTCTGCTTG --match-read-wildcards --discard-untrimmed --minimum-length 20 --overlap 6  -o 96_hr_E.fa ERR4221470.fastq
```
Compress the Fasta files with the extracted sequences:
```
gzip 00_hr_A.fa
gzip 00_hr_C.fa
gzip 00_hr_G.fa
gzip 00_hr_H.fa
gzip 01_hr_A.fa
gzip 01_hr_C.fa
gzip 01_hr_G.fa
gzip 04_hr_C.fa
gzip 04_hr_E.fa
gzip 12_hr_A.fa
gzip 12_hr_C.fa
gzip 24_hr_C.fa
gzip 24_hr_E.fa
gzip 96_hr_A.fa
gzip 96_hr_C.fa
gzip 96_hr_E.fa
```
and save them:
```
mv 00_hr_A.fa.gz /osc-fs_home/mdehoon/Data/CASPARs/CAGE/Fasta
mv 00_hr_C.fa.gz /osc-fs_home/mdehoon/Data/CASPARs/CAGE/Fasta
mv 00_hr_G.fa.gz /osc-fs_home/mdehoon/Data/CASPARs/CAGE/Fasta
mv 00_hr_H.fa.gz /osc-fs_home/mdehoon/Data/CASPARs/CAGE/Fasta
mv 01_hr_A.fa.gz /osc-fs_home/mdehoon/Data/CASPARs/CAGE/Fasta
mv 01_hr_C.fa.gz /osc-fs_home/mdehoon/Data/CASPARs/CAGE/Fasta
mv 01_hr_G.fa.gz /osc-fs_home/mdehoon/Data/CASPARs/CAGE/Fasta
mv 04_hr_C.fa.gz /osc-fs_home/mdehoon/Data/CASPARs/CAGE/Fasta
mv 04_hr_E.fa.gz /osc-fs_home/mdehoon/Data/CASPARs/CAGE/Fasta
mv 12_hr_A.fa.gz /osc-fs_home/mdehoon/Data/CASPARs/CAGE/Fasta
mv 12_hr_C.fa.gz /osc-fs_home/mdehoon/Data/CASPARs/CAGE/Fasta
mv 24_hr_C.fa.gz /osc-fs_home/mdehoon/Data/CASPARs/CAGE/Fasta
mv 24_hr_E.fa.gz /osc-fs_home/mdehoon/Data/CASPARs/CAGE/Fasta
mv 96_hr_A.fa.gz /osc-fs_home/mdehoon/Data/CASPARs/CAGE/Fasta
mv 96_hr_C.fa.gz /osc-fs_home/mdehoon/Data/CASPARs/CAGE/Fasta
mv 96_hr_E.fa.gz /osc-fs_home/mdehoon/Data/CASPARs/CAGE/Fasta
```
Delete the Fastq files:
```
rm ERR4221456.fastq
rm ERR4221458.fastq
rm ERR4221472.fastq
rm ERR4221496.fastq
rm ERR4221459.fastq
rm ERR4221476.fastq
rm ERR4221452.fastq
rm ERR4221508.fastq
rm ERR4221468.fastq
rm ERR4221485.fastq
rm ERR4221457.fastq
rm ERR4221481.fastq
rm ERR4221506.fastq
rm ERR4221454.fastq
rm ERR4221469.fastq
rm ERR4221470.fastq
```

## 1.2 Verify the extracted sequences using the BAM files from Kim Summers

Download the BAM files from `https://drive.google.com/drive/folders/1MsvAzBYtrhQV_uBTLTl2KdRsvLqXae08`.
Extract the sequences from each BAM file:
```
samtools sort -n /osc-fs_home/scratch/mdehoon/Data/KimSummers/Dif1_0.1.bam | samtools fasta - > 00_hr_A.bam.fa
samtools sort -n /osc-fs_home/scratch/mdehoon/Data/KimSummers/Dif2_0.1.bam | samtools fasta - > 00_hr_C.bam.fa
samtools sort -n /osc-fs_home/scratch/mdehoon/Data/KimSummers/Dif4_0.1.bam | samtools fasta - > 00_hr_G.bam.fa
samtools sort -n /osc-fs_home/scratch/mdehoon/Data/KimSummers/Dif5_0.bam | samtools fasta - > 00_hr_H.bam.fa
samtools sort -n /osc-fs_home/scratch/mdehoon/Data/KimSummers/Dif1_4.bam | samtools fasta - > 01_hr_A.bam.fa
samtools sort -n /osc-fs_home/scratch/mdehoon/Data/KimSummers/Dif2_4.bam | samtools fasta - > 01_hr_C.bam.fa
samtools sort -n /osc-fs_home/scratch/mdehoon/Data/KimSummers/Dif4_4.bam | samtools fasta - > 01_hr_G.bam.fa
samtools sort -n /osc-fs_home/scratch/mdehoon/Data/KimSummers/Dif2_11.bam | samtools fasta - > 04_hr_C.bam.fa
samtools sort -n /osc-fs_home/scratch/mdehoon/Data/KimSummers/Dif3_11.bam | samtools fasta - > 04_hr_E.bam.fa
samtools sort -n /osc-fs_home/scratch/mdehoon/Data/KimSummers/Dif1_17.1.bam | samtools fasta - > 12_hr_A.bam.fa
samtools sort -n /osc-fs_home/scratch/mdehoon/Data/KimSummers/Dif2_17.1.bam | samtools fasta - > 12_hr_C.bam.fa
samtools sort -n /osc-fs_home/scratch/mdehoon/Data/KimSummers/Dif2_23.1.bam | samtools fasta - > 24_hr_C.bam.fa
samtools sort -n /osc-fs_home/scratch/mdehoon/Data/KimSummers/Dif3_23.1.bam | samtools fasta - > 24_hr_E.bam.fa
samtools sort -n /osc-fs_home/scratch/mdehoon/Data/KimSummers/Dif1_26.1.bam | samtools fasta - > 96_hr_A.bam.fa
samtools sort -n /osc-fs_home/scratch/mdehoon/Data/KimSummers/Dif2_26.1.bam | samtools fasta - > 96_hr_C.bam.fa
samtools sort -n /osc-fs_home/scratch/mdehoon/Data/KimSummers/Dif3_26.1.bam | samtools fasta - > 96_hr_E.bam.fa
```
creating 16 Fasta files with in total 191488291 sequences.

Read names are missing in the Fastq files downloaded from the NCBI Short Read Archive for conditions `00_hr_H`, `01_hr_A`, `01_hr_C`, and `01_hr_G`. Use the BAM files from Kim Summers to add the read names:
```
python fix_readnames.py 00_hr_H
python fix_readnames.py 01_hr_A
python fix_readnames.py 01_hr_C
python fix_readnames.py 01_hr_G
```
writing new files `00_hr_H.fa`, `01_hr_A.fa`, `01_hr_C.fa`, and `01_hr_G.fa`. Compress these files and store them:
```
gzip 00_hr_H.fa
gzip 01_hr_A.fa
gzip 01_hr_C.fa
gzip 01_hr_G.fa
mv 00_hr_H.fa.gz /osc-fs_home/mdehoon/Data/CASPARs/CAGE/Fasta
mv 01_hr_A.fa.gz /osc-fs_home/mdehoon/Data/CASPARs/CAGE/Fasta
mv 01_hr_C.fa.gz /osc-fs_home/mdehoon/Data/CASPARs/CAGE/Fasta
mv 01_hr_G.fa.gz /osc-fs_home/mdehoon/Data/CASPARs/CAGE/Fasta
```

Sort the sequences extracted from the Fastq files in the same order:
```
python sort_fasta.py 00_hr_A
python sort_fasta.py 00_hr_C
python sort_fasta.py 00_hr_G
python sort_fasta.py 00_hr_H
python sort_fasta.py 01_hr_A
python sort_fasta.py 01_hr_C
python sort_fasta.py 01_hr_G
python sort_fasta.py 04_hr_C
python sort_fasta.py 04_hr_E
python sort_fasta.py 12_hr_A
python sort_fasta.py 12_hr_C
python sort_fasta.py 24_hr_C
python sort_fasta.py 24_hr_E
python sort_fasta.py 96_hr_A
python sort_fasta.py 96_hr_C
python sort_fasta.py 96_hr_E
```

Confirm that the Fasta files extracted from the Fastq files and from the BAM files are identical:
```
diff 00_hr_A.fa 00_hr_A.bam.fa
diff 00_hr_C.fa 00_hr_C.bam.fa
diff 00_hr_G.fa 00_hr_G.bam.fa
diff 00_hr_H.fa 00_hr_H.bam.fa
diff 01_hr_A.fa 01_hr_A.bam.fa
diff 01_hr_C.fa 01_hr_C.bam.fa
diff 01_hr_G.fa 01_hr_G.bam.fa
diff 04_hr_C.fa 04_hr_C.bam.fa
diff 04_hr_E.fa 04_hr_E.bam.fa
diff 12_hr_A.fa 12_hr_A.bam.fa
diff 12_hr_C.fa 12_hr_C.bam.fa
diff 24_hr_C.fa 24_hr_C.bam.fa
diff 24_hr_E.fa 24_hr_E.bam.fa
diff 96_hr_A.fa 96_hr_A.bam.fa
diff 96_hr_C.fa 96_hr_C.bam.fa
diff 96_hr_E.fa 96_hr_E.bam.fa
```
Delete the Fasta files:
```
rm 00_hr_A.fa 00_hr_A.bam.fa
rm 00_hr_C.fa 00_hr_C.bam.fa
rm 00_hr_G.fa 00_hr_G.bam.fa
rm 00_hr_H.fa 00_hr_H.bam.fa
rm 01_hr_A.fa 01_hr_A.bam.fa
rm 01_hr_C.fa 01_hr_C.bam.fa
rm 01_hr_G.fa 01_hr_G.bam.fa
rm 04_hr_C.fa 04_hr_C.bam.fa
rm 04_hr_E.fa 04_hr_E.bam.fa
rm 12_hr_A.fa 12_hr_A.bam.fa
rm 12_hr_C.fa 12_hr_C.bam.fa
rm 24_hr_C.fa 24_hr_C.bam.fa
rm 24_hr_E.fa 24_hr_E.bam.fa
rm 96_hr_A.fa 96_hr_A.bam.fa
rm 96_hr_C.fa 96_hr_C.bam.fa
rm 96_hr_E.fa 96_hr_E.bam.fa
```

# 2. Collect unique sequences

Copy the Fasta files with the raw CAGE tags:
```
cp /osc-fs_home/mdehoon/Data/CASPARs/CAGE/Fasta/*.fa.gz .
gunzip *.fa.gz
```

Create a Fasta file with the unique sequences in each library:
```
python make_unique_sequence_scripts.py 
bash -x script.sh
```
This will run
```
python collect_unique_sequences.py <library>
```
for each library, and generate a Fasta file `<library>.unique.fa` with the unique sequences in each library.

Merge these files to generate a single file `seqlist.fa` with the 22992507 unique sequences across all 16 libraries:
```
python merge_unique_sequences.py 
```
Remove the intermediate files:
```
rm ??_hr_?.unique.fa
```
Create an index associating a unique sequence with each sequenced read:
```
python make_sequence_index_scripts.py
bash -x script.sh
```
This will run
```
python make_sequence_index.py <library>
```
for each library, and generate an index file `<library>.index.txt` for each.
Remove the intermediate files:
```
rm script.sh
rm script_??_hr_?.sh
rm script_??_hr_?.stdout
rm script_??_hr_?.stderr
```
Sort the index files by unique sequence name:
```
sort -k 2 -o 00_hr_A.index.txt 00_hr_A.index.txt
sort -k 2 -o 00_hr_C.index.txt 00_hr_C.index.txt
sort -k 2 -o 00_hr_G.index.txt 00_hr_G.index.txt
sort -k 2 -o 00_hr_H.index.txt 00_hr_H.index.txt
sort -k 2 -o 01_hr_A.index.txt 01_hr_A.index.txt
sort -k 2 -o 01_hr_C.index.txt 01_hr_C.index.txt
sort -k 2 -o 01_hr_G.index.txt 01_hr_G.index.txt
sort -k 2 -o 04_hr_C.index.txt 04_hr_C.index.txt
sort -k 2 -o 04_hr_E.index.txt 04_hr_E.index.txt
sort -k 2 -o 12_hr_A.index.txt 12_hr_A.index.txt
sort -k 2 -o 12_hr_C.index.txt 12_hr_C.index.txt
sort -k 2 -o 24_hr_C.index.txt 24_hr_C.index.txt
sort -k 2 -o 24_hr_E.index.txt 24_hr_E.index.txt
sort -k 2 -o 96_hr_A.index.txt 96_hr_A.index.txt
sort -k 2 -o 96_hr_C.index.txt 96_hr_C.index.txt
sort -k 2 -o 96_hr_E.index.txt 96_hr_E.index.txt
```
Split the unique sequences into 100 files:
```
python split_sequences.py 100
```
which will create 100 files with names `seqlist_<number>.fa` with number ranging from 0 through 99.

Delete the Fasta files:
```
rm ??_hr_?.fa
```

Create directories to store the mapping results:
```
mkdir /osc-fs_home/mdehoon/Data/CASPARs/CAGE/PSL
mkdir /osc-fs_home/mdehoon/Data/CASPARs/CAGE/BAM
```

# 3. Filter against chrM, ribosomal RNA, and tRNAs

## 3.1 Filter against chrM:

Create the scripts to filter against mitochondrial DNA, and run `script.sh` to schedule the jobs on Grid Engine:
```
python make_filter_scripts.py chrM 100
bash -x script.sh
```
This will run
```
python filter.py chrM <number>
```
which performs a Needleman-Wunsch global alignment of each unique sequenced read in `seqlist_<number>.fa` against the chrM forward and reverse genome sequence. The mapping results are saved as `.psl` files in the current directory. To combine the results, use
```
python merge_filtered.py chrM
```
generating the merged file `chrM.psl`. Remove the intermediate files:
```
rm script_chrM_*.sh
rm script_chrM_*.stdout
rm script_chrM_*.stderr
```

Convert the coordinates of the forward and reverse strand of chrM to genomic coordinates:
```
target=chrM
echo -e '@HD\tVN:1.6' | samtools view -H -t /osc-fs_home/scratch/mdehoon/Data/Genomes/hg38/hg38.chrom.sizes | grep -v _alt > $target.sam
pslMap -mapInfo=$target.info $target.psl /osc-fs_home/mdehoon/Data/CASPARs/Filters/$target.psl stdout | psl2sam.pl >> $target.sam
samtools view -hb $target.sam -o $target.bam
python add_targets.py $target
rm $target.sam
rm $target.info
```
Remove the mapped sequences from the Fastq files:
```
python make_removal_scripts.py chrM 100
bash -x script.sh
```
This will run
```
python remove_mapped_sequences.py chrM <number>
```
which rewrites the `seqlist_<number>.fa` files, retaining the unmapped sequences only. Check the output files:
```
cat script_chrM_*.stdout | grep -c Done
cat script_chrM_*.stderr
```
If there were no errors, we can remove the temporary files:
```
rm script_chrM_*.sh
rm script_chrM_*.stdout
rm script_chrM_*.stderr
```

Store the mapping results created by this script:
```
gzip chrM.psl
mv chrM.psl.gz /osc-fs_home/mdehoon/Data/CASPARs/CAGE/PSL
mv chrM.bam /osc-fs_home/mdehoon/Data/CASPARs/CAGE/BAM
```

Remove the intermediate files:
```
rm chrM.*.psl
```

## 3.2 Filter against ribosomal RNA:

Create the scripts to filter against ribosomal RNA, and run `script.sh` to schedule the jobs on Grid Engine:
```
python make_filter_scripts.py rRNA 100
bash -x script.sh
```
This will run
```
python filter.py rRNA <number>
```
which performs a Needleman-Wunsch global alignment of each unique sequenced read in `seqlist_<number>.fa` against the ribosomal RNA sequences. The mapping results are saved as `.psl` files in the current directory. To combine the results, use
```
python merge_filtered.py rRNA
```
generating the merged file `rRNA.psl`. Remove the intermediate files:
```
rm script_rRNA_*.sh
rm script_rRNA_*.stdout
rm script_rRNA_*.stderr
```

Convert the transcript coordinates to genomic coordinates:
```
target=rRNA
echo -e '@HD\tVN:1.6' | samtools view -H -t /osc-fs_home/scratch/mdehoon/Data/Genomes/hg38/hg38.chrom.sizes | grep -v _alt > $target.sam
pslMap -mapInfo=$target.info $target.psl /osc-fs_home/mdehoon/Data/CASPARs/Filters/$target.psl stdout | psl2sam.pl >> $target.sam
samtools view -hb $target.sam -o $target.bam
python add_targets.py $target
rm $target.sam
rm $target.info
```

Remove the mapped sequences from the Fastq files:
```
python make_removal_scripts.py rRNA 100
bash -x script.sh
```
This will run
```
python remove_mapped_sequences.py rRNA <number>
```
which rewrites the `seqlist_<number>.fa` files, retaining the unmapped sequences only. Check the output files:
```
cat script_rRNA_*.stdout | grep -c Done
cat script_rRNA_*.stderr
```
If there were no errors, we can remove the temporary files:
```
rm script_rRNA_*.sh
rm script_rRNA_*.stdout
rm script_rRNA_*.stderr
```
Store the mapping results:
```
gzip rRNA.psl
mv rRNA.psl.gz /osc-fs_home/mdehoon/Data/CASPARs/CAGE/PSL
mv rRNA.bam /osc-fs_home/mdehoon/Data/CASPARs/CAGE/BAM
```

Remove the intermediate files:
```
rm rRNA.*.psl
```

## 3.3 Filter against transfer RNA:

Create the scripts to filter against transfer RNA, and run `script.sh` to schedule the jobs on Grid Engine:
```
python make_filter_scripts.py tRNA 100
bash -x script.sh
```
This will run
```
python filter.py tRNA <number>
```
which performs a Needleman-Wunsch global alignment of each unique sequenced read in `seqlist_<number>.fa` against the transfer RNA sequences. The mapping results are saved as `.psl` files in the current directory. To combine the results, use
```
python merge_filtered.py tRNA
```
generating the merged file `tRNA.psl`. Remove the intermediate files:
```
rm script_tRNA_*.sh
rm script_tRNA_*.stdout
rm script_tRNA_*.stderr
```

Convert the transcript coordinates to genomic coordinates:
```
target=tRNA
echo -e '@HD\tVN:1.6' | samtools view -H -t /osc-fs_home/scratch/mdehoon/Data/Genomes/hg38/hg38.chrom.sizes | grep -v _alt > $target.sam
pslMap -mapInfo=$target.info $target.psl /osc-fs_home/mdehoon/Data/CASPARs/Filters/$target.psl stdout | psl2sam.pl >> $target.sam
samtools view -hb $target.sam -o $target.bam
python add_targets.py $target
rm $target.sam
rm $target.info
```

Remove the mapped sequences from the Fastq files:
```
python make_removal_scripts.py tRNA 100
bash -x script.sh
```
This will run
```
python remove_mapped_sequences.py tRNA <number>
```
which rewrites the `seqlist_<number>.fa` files, retaining the unmapped sequences only. Check the output files:
```
cat script_tRNA_*.stdout | grep -c Done
cat script_tRNA_*.stderr
```
If there were no errors, we can remove the temporary files:
```
rm script_tRNA_*.sh
rm script_tRNA_*.stdout
rm script_tRNA_*.stderr
```
Store the mapping results:
```
gzip tRNA.psl
mv tRNA.psl.gz /osc-fs_home/mdehoon/Data/CASPARs/CAGE/PSL
mv tRNA.bam /osc-fs_home/mdehoon/Data/CASPARs/CAGE/BAM
```

Remove the intermediate files:
```
rm tRNA.*.psl
```

# 4. Align against known transcripts

## 4.1 Small nuclear RNAs (spliceosomal RNAs)

Create the scripts to filter against small nuclear RNAs, and run `script.sh` to schedule the jobs on Grid Engine:
```
python make_filter_scripts.py snRNA 100
bash -x script.sh
```
This will run
```
python filter.py snRNA <number>
```
which performs a Needleman-Wunsch global alignment of each unique sequenced read in `seqlist_<number>.fa` against the small nuclear RNA sequences. The mapping results are saved as `.psl` files in the current directory. To combine the results, use
```
python merge_filtered.py snRNA
```
generating the merged file `snRNA.psl`. Remove the intermediate files:
```
rm script_snRNA_*.sh
rm script_snRNA_*.stdout
rm script_snRNA_*.stderr
```

Convert the transcript coordinates to genomic coordinates:
```
target=snRNA
echo -e '@HD\tVN:1.6' | samtools view -H -t /osc-fs_home/scratch/mdehoon/Data/Genomes/hg38/hg38.chrom.sizes | grep -v _alt > $target.sam
pslMap -mapInfo=$target.info $target.psl /osc-fs_home/mdehoon/Data/CASPARs/Filters/$target.psl stdout | psl2sam.pl >> $target.sam
samtools view -hb $target.sam -o $target.bam
python add_targets.py $target
rm $target.sam
rm $target.info
```

Remove the mapped sequences from the Fastq files:
```
python make_removal_scripts.py snRNA 100
bash -x script.sh
```
This will run
```
python remove_mapped_sequences.py snRNA <number>
```
which rewrites the `seqlist_<number>.fa` files, retaining the unmapped sequences only. Check the output files:
```
cat script_snRNA_*.stdout | grep -c Done
cat script_snRNA_*.stderr
```
If there were no errors, we can remove the temporary files:
```
rm script_snRNA_*.sh
rm script_snRNA_*.stdout
rm script_snRNA_*.stderr
```
Store the mapping results:
```
gzip snRNA.psl
mv snRNA.psl.gz /osc-fs_home/mdehoon/Data/CASPARs/CAGE/PSL
mv snRNA.bam /osc-fs_home/mdehoon/Data/CASPARs/CAGE/BAM
```

Remove the intermediate files:
```
rm snRNA.*.psl
```

## 4.2 Small cytoplasmic RNAs (7SL RNAs and Brain cytoplasmic RNA 1)

Create the scripts to filter against small cytoplasmic RNAs, and run `script.sh` to schedule the jobs on Grid Engine:
```
python make_filter_scripts.py scRNA 100
bash -x script.sh
```
This will run
```
python filter.py scRNA <number>
```
which performs a Needleman-Wunsch global alignment of each unique sequenced read in `seqlist_<number>.fa` against the small cytoplasmic RNA sequences. The mapping results are saved as `.psl` files in the current directory. To combine the results, use
```
python merge_filtered.py scRNA
```
generating the merged file `scRNA.psl`. Remove the intermediate files:
```
rm script_scRNA_*.sh
rm script_scRNA_*.stdout
rm script_scRNA_*.stderr
```

Convert the transcript coordinates to genomic coordinates:
```
target=scRNA
echo -e '@HD\tVN:1.6' | samtools view -H -t /osc-fs_home/scratch/mdehoon/Data/Genomes/hg38/hg38.chrom.sizes | grep -v _alt > $target.sam
pslMap -mapInfo=$target.info $target.psl /osc-fs_home/mdehoon/Data/CASPARs/Filters/$target.psl stdout | psl2sam.pl >> $target.sam
samtools view -hb $target.sam -o $target.bam
python add_targets.py $target
rm $target.sam
rm $target.info
```

Remove the mapped sequences from the Fastq files:
```
python make_removal_scripts.py scRNA 100
bash -x script.sh
```
This will run
```
python remove_mapped_sequences.py scRNA <number>
```
which rewrites the `seqlist_<number>.fa` files, retaining the unmapped sequences only. Check the output files:
```
cat script_scRNA_*.stdout | grep -c Done
cat script_scRNA_*.stderr
```
If there were no errors, we can remove the temporary files:
```
rm script_scRNA_*.sh
rm script_scRNA_*.stdout
rm script_scRNA_*.stderr
```
Store the mapping results:
```
gzip scRNA.psl
mv scRNA.psl.gz /osc-fs_home/mdehoon/Data/CASPARs/CAGE/PSL
mv scRNA.bam /osc-fs_home/mdehoon/Data/CASPARs/CAGE/BAM
```

Remove the intermediate files:
```
rm scRNA.*.psl
```

## 4.3 Small nucleolar RNAs

Create the scripts to filter against small nucleolar RNAs, and run `script.sh` to schedule the jobs on Grid Engine:
```
python make_filter_scripts.py snoRNA 100
bash -x script.sh
```
This will run
```
python filter.py snoRNA <number>
```
which performs a Needleman-Wunsch global alignment of each unique sequenced read in `seqlist_<number>.fa` against the small nucleolar RNA sequences. The mapping results are saved as `.psl` files in the current directory. To combine the results, use
```
python merge_filtered.py snoRNA
```
generating the merged file `snoRNA.psl`. Remove the intermediate files:
```
rm script_snoRNA_*.sh
rm script_snoRNA_*.stdout
rm script_snoRNA_*.stderr
```

Convert the transcript coordinates to genomic coordinates:
```
target=snoRNA
echo -e '@HD\tVN:1.6' | samtools view -H -t /osc-fs_home/scratch/mdehoon/Data/Genomes/hg38/hg38.chrom.sizes | grep -v _alt > $target.sam
pslMap -mapInfo=$target.info $target.psl /osc-fs_home/mdehoon/Data/CASPARs/Filters/$target.psl stdout | psl2sam.pl >> $target.sam
samtools view -hb $target.sam -o $target.bam
python add_targets.py $target
rm $target.sam
rm $target.info
```

Remove the mapped sequences from the Fastq files:
```
python make_removal_scripts.py snoRNA 100
bash -x script.sh
```
This will run
```
python remove_mapped_sequences.py snoRNA <number>
```
which rewrites the `seqlist_<number>.fa` files, retaining the unmapped sequences only. Check the output files:
```
cat script_snoRNA_*.stdout | grep -c Done
cat script_snoRNA_*.stderr
```
If there were no errors, we can remove the temporary files:
```
rm script_snoRNA_*.sh
rm script_snoRNA_*.stdout
rm script_snoRNA_*.stderr
```
Store the mapping results:
```
gzip snoRNA.psl
mv snoRNA.psl.gz /osc-fs_home/mdehoon/Data/CASPARs/CAGE/PSL
mv snoRNA.bam /osc-fs_home/mdehoon/Data/CASPARs/CAGE/BAM
```

Remove the intermediate files:
```
rm snoRNA.*.psl
```

## 4.4 Ro-associated RNAs Y1/Y3/Y4/Y5

Create the scripts to filter against Ro-associated RNA sequences, and run `script.sh` to schedule the jobs on Grid Engine:
```
python make_filter_scripts.py yRNA 100
bash -x script.sh
```
This will run
```
python filter.py yRNA <number>
```
which performs a Needleman-Wunsch global alignment of each unique sequenced read in `seqlist_<number>.fa` against the Ro-associated RNA sequences. The mapping results are saved as `.psl` files in the current directory. To combine the results, use
```
python merge_filtered.py yRNA
```
generating the merged file `yRNA.psl`. Remove the intermediate files:
```
rm script_yRNA_*.sh
rm script_yRNA_*.stdout
rm script_yRNA_*.stderr
```

Convert the transcript coordinates to genomic coordinates:
```
target=yRNA
echo -e '@HD\tVN:1.6' | samtools view -H -t /osc-fs_home/scratch/mdehoon/Data/Genomes/hg38/hg38.chrom.sizes | grep -v _alt > $target.sam
pslMap -mapInfo=$target.info $target.psl /osc-fs_home/mdehoon/Data/CASPARs/Filters/$target.psl stdout | psl2sam.pl >> $target.sam
samtools view -hb $target.sam -o $target.bam
python add_targets.py $target
rm $target.sam
rm $target.info
```

Remove the mapped sequences from the Fastq files:
```
python make_removal_scripts.py yRNA 100
bash -x script.sh
```
This will run
```
python remove_mapped_sequences.py yRNA <number>
```
which rewrites the `seqlist_<number>.fa` files, retaining the unmapped sequences only. Check the output files:
```
cat script_yRNA_*.stdout | grep -c Done
cat script_yRNA_*.stderr
```
If there were no errors, we can remove the temporary files:
```
rm script_yRNA_*.sh
rm script_yRNA_*.stdout
rm script_yRNA_*.stderr
```
Store the mapping results:
```
gzip yRNA.psl
mv yRNA.psl.gz /osc-fs_home/mdehoon/Data/CASPARs/CAGE/PSL
mv yRNA.bam /osc-fs_home/mdehoon/Data/CASPARs/CAGE/BAM
```

Remove the intermediate files:
```
rm yRNA.*.psl
```

## 4.5 Histone genes

Create the scripts to filter against histone mRNA sequences, and run `script.sh` to schedule the jobs on Grid Engine:
```
python make_filter_scripts.py histone 100
bash -x script.sh
```
This will run
```
python filter.py histone <number>
```
which performs a Needleman-Wunsch global alignment of each unique sequenced read in `seqlist_<number>.fa` against the histone mRNA sequences. The mapping results are saved as `.psl` files in the current directory. To combine the results, use
```
python merge_filtered.py histone
```
generating the merged file `histone.psl`. Remove the intermediate files:
```
rm script_histone_*.sh
rm script_histone_*.stdout
rm script_histone_*.stderr
```

Convert the transcript coordinates to genomic coordinates:
```
target=histone
echo -e '@HD\tVN:1.6' | samtools view -H -t /osc-fs_home/scratch/mdehoon/Data/Genomes/hg38/hg38.chrom.sizes | grep -v _alt > $target.sam
pslMap -mapInfo=$target.info $target.psl /osc-fs_home/mdehoon/Data/CASPARs/Filters/$target.psl stdout | psl2sam.pl >> $target.sam
samtools view -hb $target.sam -o $target.bam
python add_targets.py $target
rm $target.sam
rm $target.info
```

Remove the mapped sequences from the Fastq files:
```
python make_removal_scripts.py histone 100
bash -x script.sh
```
This will run
```
python remove_mapped_sequences.py histone <number>
```
which rewrites the `seqlist_<number>.fa` files, retaining the unmapped sequences only. Check the output files:
```
cat script_histone_*.stdout | grep -c Done
cat script_histone_*.stderr
```
If there were no errors, we can remove the temporary files:
```
rm script_histone_*.sh
rm script_histone_*.stdout
rm script_histone_*.stderr
```
Store the mapping results:
```
gzip histone.psl
mv histone.psl.gz /osc-fs_home/mdehoon/Data/CASPARs/CAGE/PSL
mv histone.bam /osc-fs_home/mdehoon/Data/CASPARs/CAGE/BAM
```

Remove the intermediate files:
```
rm histone.*.psl
```

## 4.6 RNA component of mitochondrial RNA processing endoribonuclease (RMRP)

Create the scripts to filter against the RMRP transcript sequence, and run `script.sh` to schedule the jobs on Grid Engine:
```
python make_filter_scripts.py RMRP 100
bash -x script.sh
```
This will run
```
python filter.py RMRP <number>
```
which performs a Needleman-Wunsch global alignment of each unique sequenced read in `seqlist_<number>.fa` against the RMRP transcript sequence. The mapping results are saved as `.psl` files in the current directory. To combine the results, use
```
python merge_filtered.py RMRP
```
generating the merged file `RMRP.psl`. Remove the intermediate files:
```
rm script_RMRP_*.sh
rm script_RMRP_*.stdout
rm script_RMRP_*.stderr
```

Convert the transcript coordinates to genomic coordinates:
```
target=RMRP
echo -e '@HD\tVN:1.6' | samtools view -H -t /osc-fs_home/scratch/mdehoon/Data/Genomes/hg38/hg38.chrom.sizes | grep -v _alt > $target.sam
pslMap -mapInfo=$target.info $target.psl /osc-fs_home/mdehoon/Data/CASPARs/Filters/$target.psl stdout | psl2sam.pl >> $target.sam
samtools view -hb $target.sam -o $target.bam
python add_targets.py $target
rm $target.sam
rm $target.info
```

Remove the mapped sequences from the Fastq files:
```
python make_removal_scripts.py RMRP 100
bash -x script.sh
```
This will run
```
python remove_mapped_sequences.py RMRP <number>
```
which rewrites the `seqlist_<number>.fa` files, retaining the unmapped sequences only. Check the output files:
```
cat script_RMRP_*.stdout | grep -c Done
cat script_RMRP_*.stderr
```
If there were no errors, we can remove the temporary files:
```
rm script_RMRP_*.sh
rm script_RMRP_*.stdout
rm script_RMRP_*.stderr
```
Store the mapping results:
```
gzip RMRP.psl
mv RMRP.psl.gz /osc-fs_home/mdehoon/Data/CASPARs/CAGE/PSL
mv RMRP.bam /osc-fs_home/mdehoon/Data/CASPARs/CAGE/BAM
```

Remove the intermediate files:
```
rm RMRP.*.psl
```

## 4.7 Small Cajal body-specific RNAs

Create the scripts to filter against small Cajal body-specific RNAs, and run `script.sh` to schedule the jobs on Grid Engine:
```
python make_filter_scripts.py scaRNA 100
bash -x script.sh
```
This will run
```
python filter.py scaRNA <number>
```
which performs a Needleman-Wunsch global alignment of each unique sequenced read in `seqlist_<number>.fa` against the small Cajal body-specific RNA sequences. The mapping results are saved as `.psl` files in the current directory. To combine the results, use
```
python merge_filtered.py scaRNA
```
generating the merged file `scaRNA.psl`. Remove the intermediate files:
```
rm script_scaRNA_*.sh
rm script_scaRNA_*.stdout
rm script_scaRNA_*.stderr
```

Convert the transcript coordinates to genomic coordinates:
```
target=scaRNA
echo -e '@HD\tVN:1.6' | samtools view -H -t /osc-fs_home/scratch/mdehoon/Data/Genomes/hg38/hg38.chrom.sizes | grep -v _alt > $target.sam
pslMap -mapInfo=$target.info $target.psl /osc-fs_home/mdehoon/Data/CASPARs/Filters/$target.psl stdout | psl2sam.pl >> $target.sam
samtools view -hb $target.sam -o $target.bam
python add_targets.py $target
rm $target.sam
rm $target.info
```

Remove the mapped sequences from the Fastq files:
```
python make_removal_scripts.py scaRNA 100
bash -x script.sh
```
This will run
```
python remove_mapped_sequences.py scaRNA <number>
```
which rewrites the `seqlist_<number>.fa` files, retaining the unmapped sequences only. Check the output files:
```
cat script_scaRNA_*.stdout | grep -c Done
cat script_scaRNA_*.stderr
```
If there were no errors, we can remove the temporary files:
```
rm script_scaRNA_*.sh
rm script_scaRNA_*.stdout
rm script_scaRNA_*.stderr
```
Store the mapping results:
```
gzip scaRNA.psl
mv scaRNA.psl.gz /osc-fs_home/mdehoon/Data/CASPARs/CAGE/PSL
mv scaRNA.bam /osc-fs_home/mdehoon/Data/CASPARs/CAGE/BAM
```

Remove the intermediate files:
```
rm scaRNA.*.psl
```

## 4.8 RNA component of the RNase P ribonucleoprotein

Create the scripts to filter against the RPPH transcript sequence, and run `script.sh` to schedule the jobs on Grid Engine:
```
python make_filter_scripts.py RPPH 100
bash -x script.sh
```
This will run
```
python filter.py RPPH <number>
```
which performs a Needleman-Wunsch global alignment of each unique sequenced read in `seqlist_<number>.fa` against the RPPH transcript sequence. The mapping results are saved as `.psl` files in the current directory. To combine the results, use
```
python merge_filtered.py RPPH
```
generating the merged file `RPPH.psl`. Remove the intermediate files:
```
rm script_RPPH_*.sh
rm script_RPPH_*.stdout
rm script_RPPH_*.stderr
```

Convert the transcript coordinates to genomic coordinates:
```
target=RPPH
echo -e '@HD\tVN:1.6' | samtools view -H -t /osc-fs_home/scratch/mdehoon/Data/Genomes/hg38/hg38.chrom.sizes | grep -v _alt > $target.sam
pslMap -mapInfo=$target.info $target.psl /osc-fs_home/mdehoon/Data/CASPARs/Filters/$target.psl stdout | psl2sam.pl >> $target.sam
samtools view -hb $target.sam -o $target.bam
python add_targets.py $target
rm $target.sam
rm $target.info
```

Remove the mapped sequences from the Fastq files:
```
python make_removal_scripts.py RPPH 100
bash -x script.sh
```
This will run
```
python remove_mapped_sequences.py RPPH <number>
```
which rewrites the `seqlist_<number>.fa` files, retaining the unmapped sequences only. Check the output files:
```
cat script_RPPH_*.stdout | grep -c Done
cat script_RPPH_*.stderr
```
If there were no errors, we can remove the temporary files:
```
rm script_RPPH_*.sh
rm script_RPPH_*.stdout
rm script_RPPH_*.stderr
```
Store the mapping results:
```
gzip RPPH.psl
mv RPPH.psl.gz /osc-fs_home/mdehoon/Data/CASPARs/CAGE/PSL
mv RPPH.bam /osc-fs_home/mdehoon/Data/CASPARs/CAGE/BAM
```

Remove the intermediate files:
```
rm RPPH.*.psl
```

## 4.9 Small ILF3/NF90-associated RNAs

Create the scripts to filter against small ILF3/NF90-associated RNA sequences, and run `script.sh` to schedule the jobs on Grid Engine:
```
python make_filter_scripts.py snar 100
bash -x script.sh
```
This will run
```
python filter.py snar <number>
```
which performs a Needleman-Wunsch global alignment of each unique sequenced read in `seqlist_<number>.fa` against the small ILF3/NF90-associated RNA sequences. The mapping results are saved as `.psl` files in the current directory. To combine the results, use
```
python merge_filtered.py snar
```
generating the merged file `snar.psl`. Remove the intermediate files:
```
rm script_snar_*.sh
rm script_snar_*.stdout
rm script_snar_*.stderr
```

Convert the transcript coordinates to genomic coordinates:
```
target=snar
echo -e '@HD\tVN:1.6' | samtools view -H -t /osc-fs_home/scratch/mdehoon/Data/Genomes/hg38/hg38.chrom.sizes | grep -v _alt > $target.sam
pslMap -mapInfo=$target.info $target.psl /osc-fs_home/mdehoon/Data/CASPARs/Filters/$target.psl stdout | psl2sam.pl >> $target.sam
samtools view -hb $target.sam -o $target.bam
python add_targets.py $target
rm $target.sam
rm $target.info
```
Remove the mapped sequences from the Fastq files:
```
python make_removal_scripts.py snar 100
bash -x script.sh
```
This will run
```
python remove_mapped_sequences.py snar <number>
```
which rewrites the `seqlist_<number>.fa` files, retaining the unmapped sequences only. Check the output files:
```
cat script_snar_*.stdout | grep -c Done
cat script_snar_*.stderr
```
If there were no errors, we can remove the temporary files:
```
rm script_snar_*.sh
rm script_snar_*.stdout
rm script_snar_*.stderr
```
Store the mapping results:
```
gzip snar.psl
mv snar.psl.gz /osc-fs_home/mdehoon/Data/CASPARs/CAGE/PSL
mv snar.bam /osc-fs_home/mdehoon/Data/CASPARs/CAGE/BAM
```

Remove the intermediate files:
```
rm snar.*.psl
```

## 4.10 Telomerase RNA component (TERC)

Create the scripts to filter against the TERC transcript sequence, and run `script.sh` to schedule the jobs on Grid Engine:
```
python make_filter_scripts.py TERC 100
bash -x script.sh
```
This will run
```
python filter.py TERC <number>
```
which performs a Needleman-Wunsch global alignment of each unique sequenced read in `seqlist_<number>.fa` against the TERC transcript sequence. The mapping results are saved as `.psl` files in the current directory. To combine the results, use
```
python merge_filtered.py TERC
```
generating the merged file `TERC.psl`. Remove the intermediate files:
```
rm script_TERC_*.sh
rm script_TERC_*.stdout
rm script_TERC_*.stderr
```

Convert the transcript coordinates to genomic coordinates:
```
target=TERC
echo -e '@HD\tVN:1.6' | samtools view -H -t /osc-fs_home/scratch/mdehoon/Data/Genomes/hg38/hg38.chrom.sizes | grep -v _alt > $target.sam
pslMap -mapInfo=$target.info $target.psl /osc-fs_home/mdehoon/Data/CASPARs/Filters/$target.psl stdout | psl2sam.pl >> $target.sam
samtools view -hb $target.sam -o $target.bam
python add_targets.py $target
rm $target.sam
rm $target.info
```

Remove the mapped sequences from the Fastq files:
```
python make_removal_scripts.py TERC 100
bash -x script.sh
```
This will run
```
python remove_mapped_sequences.py TERC <number>
```
which rewrites the `seqlist_<number>.fa` files, retaining the unmapped sequences only. Check the output files:
```
cat script_TERC_*.stdout | grep -c Done
cat script_TERC_*.stderr
```
If there were no errors, we can remove the temporary files:
```
rm script_TERC_*.sh
rm script_TERC_*.stdout
rm script_TERC_*.stderr
```
Store the mapping results:
```
gzip TERC.psl
mv TERC.psl.gz /osc-fs_home/mdehoon/Data/CASPARs/CAGE/PSL
mv TERC.bam /osc-fs_home/mdehoon/Data/CASPARs/CAGE/BAM
```

Remove the intermediate files:
```
rm TERC.*.psl
```

## 4.11 Vault RNAs

Create the scripts to filter against vault sequences, and run `script.sh` to schedule the jobs on Grid Engine:
```
python make_filter_scripts.py vRNA 100
bash -x script.sh
```
This will run
```
python filter.py vRNA <number>
```
which performs a Needleman-Wunsch global alignment of each unique sequenced read in `seqlist_<number>.fa` against the vault RNA sequences. The mapping results are saved as `.psl` files in the current directory. To combine the results, use
```
python merge_filtered.py vRNA
```
generating the merged file `vRNA.psl`. Remove the intermediate files:
```
rm script_vRNA_*.sh
rm script_vRNA_*.stdout
rm script_vRNA_*.stderr
```

Convert the transcript coordinates to genomic coordinates:
```
target=vRNA
echo -e '@HD\tVN:1.6' | samtools view -H -t /osc-fs_home/scratch/mdehoon/Data/Genomes/hg38/hg38.chrom.sizes | grep -v _alt > $target.sam
pslMap -mapInfo=$target.info $target.psl /osc-fs_home/mdehoon/Data/CASPARs/Filters/$target.psl stdout | psl2sam.pl >> $target.sam
samtools view -hb $target.sam -o $target.bam
python add_targets.py $target
rm $target.sam
rm $target.info
```
Remove the mapped sequences from the Fastq files:
```
python make_removal_scripts.py vRNA 100
bash -x script.sh
```
This will run
```
python remove_mapped_sequences.py vRNA <number>
```
which rewrites the `seqlist_<number>.fa` files, retaining the unmapped sequences only. Check the output files:
```
cat script_vRNA_*.stdout | grep -c Done
cat script_vRNA_*.stderr
```
If there were no errors, we can remove the temporary files:
```
rm script_vRNA_*.sh
rm script_vRNA_*.stdout
rm script_vRNA_*.stderr
```
Store the mapping results:
```
gzip vRNA.psl
mv vRNA.psl.gz /osc-fs_home/mdehoon/Data/CASPARs/CAGE/PSL
mv vRNA.bam /osc-fs_home/mdehoon/Data/CASPARs/CAGE/BAM
```

Remove the intermediate files:
```
rm vRNA.*.psl
```

## 4.12 Metastatis associated lung adenocarcinoma transcript 1

Create the scripts to filter against the MALAT1 transcript sequences, and run `script.sh` to schedule the jobs on Grid Engine:
```
python make_filter_scripts.py MALAT1 100
bash -x script.sh
```
This will run
```
python filter.py MALAT1 <number>
```
which performs a Needleman-Wunsch global alignment of each unique sequenced read in `seqlist_<number>.fa` against the MALAT1 transcript sequences. The mapping results are saved as `.psl` files in the current directory. To combine the results, use
```
python merge_filtered.py MALAT1
```
generating the merged file `MALAT1.psl`. Remove the intermediate files:
```
rm script_MALAT1_*.sh
rm script_MALAT1_*.stdout
rm script_MALAT1_*.stderr
```

Convert the transcript coordinates to genomic coordinates:
```
target=MALAT1
echo -e '@HD\tVN:1.6' | samtools view -H -t /osc-fs_home/scratch/mdehoon/Data/Genomes/hg38/hg38.chrom.sizes | grep -v _alt > $target.sam
pslMap -mapInfo=$target.info $target.psl /osc-fs_home/mdehoon/Data/CASPARs/Filters/$target.psl stdout | psl2sam.pl >> $target.sam
samtools view -hb $target.sam -o $target.bam
python add_targets.py $target
rm $target.sam
rm $target.info
```
Remove the mapped sequences from the Fastq files:
```
python make_removal_scripts.py MALAT1 100
bash -x script.sh
```
This will run
```
python remove_mapped_sequences.py MALAT1 <number>
```
which rewrites the `seqlist_<number>.fa` files, retaining the unmapped sequences only. Check the output files:
```
cat script_MALAT1_*.stdout | grep -c Done
cat script_MALAT1_*.stderr
```
If there were no errors, we can remove the temporary files:
```
rm script_MALAT1_*.sh
rm script_MALAT1_*.stdout
rm script_MALAT1_*.stderr
```
Store the mapping results:
```
gzip MALAT1.psl
mv MALAT1.psl.gz /osc-fs_home/mdehoon/Data/CASPARs/CAGE/PSL
mv MALAT1.bam /osc-fs_home/mdehoon/Data/CASPARs/CAGE/BAM
```

Remove the intermediate files:
```
rm MALAT1.*.psl
```

## 4.13 Small nucleolar RNA host genes

Create the scripts to filter against small nucleolar RNA host gene transcript sequences, and run `script.sh` to schedule the jobs on Grid Engine:
```
python make_filter_scripts.py snhg 100
bash -x script.sh
```
This will run
```
python filter.py snhg <number>
```
which performs a Needleman-Wunsch global alignment of each unique sequenced read in `seqlist_<number>.fa` against the small nucleolar RNA host gene transcript sequences. The mapping results are saved as `.psl` files in the current directory. To combine the results, use
```
python merge_filtered.py snhg
```
generating the merged file `snhg.psl`. Remove the intermediate files:
```
rm script_snhg_*.sh
rm script_snhg_*.stdout
rm script_snhg_*.stderr
```

Convert the transcript coordinates to genomic coordinates:
```
target=snhg
echo -e '@HD\tVN:1.6' | samtools view -H -t /osc-fs_home/scratch/mdehoon/Data/Genomes/hg38/hg38.chrom.sizes | grep -v _alt > $target.sam
pslMap -mapInfo=$target.info $target.psl /osc-fs_home/mdehoon/Data/CASPARs/Filters/$target.psl stdout | psl2sam.pl >> $target.sam
samtools view -hb $target.sam -o $target.bam
python add_targets.py $target
rm $target.sam
rm $target.info
```
Remove the mapped sequences from the Fastq files:
```
python make_removal_scripts.py snhg 100
bash -x script.sh
```
This will run
```
python remove_mapped_sequences.py snhg <number>
```
which rewrites the `seqlist_<number>.fa` files, retaining the unmapped sequences only. Check the output files:
```
cat script_snhg_*.stdout | grep -c Done
cat script_snhg_*.stderr
```
If there were no errors, we can remove the temporary files:
```
rm script_snhg_*.sh
rm script_snhg_*.stdout
rm script_snhg_*.stderr
```
Store the mapping results:
```
gzip snhg.psl
mv snhg.psl.gz /osc-fs_home/mdehoon/Data/CASPARs/CAGE/PSL
mv snhg.bam /osc-fs_home/mdehoon/Data/CASPARs/CAGE/BAM
```

Remove the intermediate files:
```
rm snhg.*.psl
```

# 5. Align against known transcripts using BWA

## 5.1 Messenger RNAs

Create a .2bit file with the mRNA sequences:
```
faToTwoBit /osc-fs_home/mdehoon/Data/CASPARs/Filters/mRNA.fa mRNA.2bit
```
Use BWA to map all CAGE sequences to the messenger RNAs:
```
python make_alignment_scripts.py mRNA
bash -x script.sh
```
This maps the sequences to the messenger RNAs:
```
bwa mem -O 0 -E 1 -A 1 -B 1 -T 10 -k 10 -c 100000000 -a -Y /osc-fs_home/mdehoon/Data/CASPARs/Filters/mRNA.fa seqlist_<number>.fa | samtools view -F 20 -u | bamToPsl - stdout | pslCheck stdin -pass=stdout -quiet 2> mRNA.<number>.out | sort -k 14 | pslRecalcMatch stdin mRNA.2bit seqlist_<number>.fa stdout | sort -k 10 > mRNA.<number>.psl
```
To combine the results, use
```
python merge_filtered.py mRNA
```
generating the merged file `mRNA.psl`.
Remove the intermediate files:
```
rm mRNA.2bit
rm mRNA.*.out
rm script_mRNA_*.sh
rm script_mRNA_*.stdout
rm script_mRNA_*.stderr
```
Convert the transcript coordinates to genomic coordinates:
```
target=mRNA
echo -e '@HD\tVN:1.6' | samtools view -H -t /osc-fs_home/scratch/mdehoon/Data/Genomes/hg38/hg38.chrom.sizes | grep -v _alt > $target.sam
pslMap -mapInfo=$target.info $target.psl /osc-fs_home/mdehoon/Data/CASPARs/Filters/$target.psl stdout | psl2sam.pl >> $target.sam
samtools view -hb $target.sam -o $target.bam
python add_targets.py $target
rm $target.sam
rm $target.info
```

Remove the mapped sequences from the Fasta files:
```
python make_removal_scripts.py mRNA 100
bash -x script.sh
```
This will run
```
python remove_mapped_sequences.py mRNA <number>
```
which rewrites the `seqlist_<number>.fa` files, retaining the unmapped sequences only. Check the output files:
```
cat script_mRNA_*.stdout | grep -c Done
cat script_mRNA_*.stderr
```
If there were no errors, we can remove the temporary files:
```
rm script_mRNA_*.sh
rm script_mRNA_*.stdout
rm script_mRNA_*.stderr
```
Store the mapping results:
```
gzip mRNA.psl
mv mRNA.psl.gz /osc-fs_home/mdehoon/Data/CASPARs/CAGE/PSL
mv mRNA.bam /osc-fs_home/mdehoon/Data/CASPARs/CAGE/BAM
```
Remove the intermediate files:
```
rm mRNA.*.psl
```

## 5.2 Long non-coding RNAs

Create a .2bit file with the lncRNA sequences:
```
faToTwoBit /osc-fs_home/mdehoon/Data/CASPARs/Filters/lncRNA.fa lncRNA.2bit
```
Use BWA to map all CAGE sequences to the long non-coding RNAs:
```
python make_alignment_scripts.py lncRNA
bash -x script.sh
```
This maps the sequences to the long non-coding RNAs:
```
bwa mem -O 0 -E 1 -A 1 -B 1 -T 10 -k 10 -c 100000000 -a -Y /osc-fs_home/mdehoon/Data/CASPARs/Filters/lncRNA.fa seqlist_<number>.fa | samtools view -F 20 -u | bamToPsl - stdout | pslCheck stdin -pass=stdout -quiet 2> lncRNA.<number>.out | sort -k 14 | pslRecalcMatch stdin lncRNA.2bit seqlist_<number>.fa stdout | sort -k 10 > lncRNA.<number>.psl
```
To combine the results, use
```
python merge_filtered.py lncRNA
```
generating the merged file `lncRNA.psl`.
Remove the intermediate files:
```
rm lncRNA.2bit
rm lncRNA.*.out
rm script_lncRNA_*.sh
rm script_lncRNA_*.stdout
rm script_lncRNA_*.stderr
```
Convert the transcript coordinates to genomic coordinates:
```
target=lncRNA
echo -e '@HD\tVN:1.6' | samtools view -H -t /osc-fs_home/scratch/mdehoon/Data/Genomes/hg38/hg38.chrom.sizes | grep -v _alt > $target.sam
pslMap -mapInfo=$target.info $target.psl /osc-fs_home/mdehoon/Data/CASPARs/Filters/$target.psl stdout | psl2sam.pl >> $target.sam
samtools view -hb $target.sam -o $target.bam
python add_targets.py $target
rm $target.sam
rm $target.info
```

Remove the mapped sequences from the Fasta files:
```
python make_removal_scripts.py lncRNA 100
bash -x script.sh
```
This will run
```
python remove_mapped_sequences.py lncRNA <number>
```
which rewrites the `seqlist_<number>.fa` files, retaining the unmapped sequences only. Check the output files:
```
cat script_lncRNA_*.stdout | grep -c Done
cat script_lncRNA_*.stderr
```
If there were no errors, we can remove the temporary files:
```
rm script_lncRNA_*.sh
rm script_lncRNA_*.stdout
rm script_lncRNA_*.stderr
```
Store the mapping results:
```
gzip lncRNA.psl
mv lncRNA.psl.gz /osc-fs_home/mdehoon/Data/CASPARs/CAGE/PSL
mv lncRNA.bam /osc-fs_home/mdehoon/Data/CASPARs/CAGE/BAM
```
Remove the intermediate files:
```
rm lncRNA.*.psl
```

## 5.3 Gencode transcripts

Create a .2bit file with the Gencode transcript sequences:
```
faToTwoBit /osc-fs_home/mdehoon/Data/CASPARs/Filters/gencode.fa gencode.2bit
```
Use BWA to map all CAGE sequences to the Gencode transcripts:
```
python make_alignment_scripts.py gencode
bash -x script.sh
```
This maps the sequences to the Gencode transcripts:
```
bwa mem -O 0 -E 1 -A 1 -B 1 -T 10 -k 10 -c 100000000 -a -Y /osc-fs_home/mdehoon/Data/CASPARs/Filters/gencode.fa seqlist_<number>.fa | samtools view -F 20 -u | bamToPsl - stdout | pslCheck stdin -pass=stdout -quiet 2> gencode.<number>.out | sort -k 14 | pslRecalcMatch stdin gencode.2bit seqlist_<number>.fa stdout | sort -k 10 > gencode.<number>.psl
```
To combine the results, use
```
python merge_filtered.py gencode
```
generating the merged file `gencode.psl`.
Remove the intermediate files:
```
rm gencode.2bit
rm gencode.*.out
rm script_gencode_*.sh
rm script_gencode_*.stdout
rm script_gencode_*.stderr
```
Convert the transcript coordinates to genomic coordinates:
```
target=gencode
echo -e '@HD\tVN:1.6' | samtools view -H -t /osc-fs_home/scratch/mdehoon/Data/Genomes/hg38/hg38.chrom.sizes | grep -v _alt > $target.sam
pslMap -mapInfo=$target.info $target.psl /osc-fs_home/mdehoon/Data/CASPARs/Filters/$target.psl stdout | psl2sam.pl >> $target.sam
samtools view -hb $target.sam -o $target.bam
python add_targets.py $target
rm $target.sam
rm $target.info
```

Remove the mapped sequences from the Fasta files:
```
python make_removal_scripts.py gencode 100
bash -x script.sh
```
This will run
```
python remove_mapped_sequences.py gencode <number>
```
which rewrites the `seqlist_<number>.fa` files, retaining the unmapped sequences only. Check the output files:
```
cat script_gencode_*.stdout | grep -c Done
cat script_gencode_*.stderr
```
If there were no errors, we can remove the temporary files:
```
rm script_gencode_*.sh
rm script_gencode_*.stdout
rm script_gencode_*.stderr
```
Store the mapping results:
```
gzip gencode.psl
mv gencode.psl.gz /osc-fs_home/mdehoon/Data/CASPARs/CAGE/PSL
mv gencode.bam /osc-fs_home/mdehoon/Data/CASPARs/CAGE/BAM
```
Remove the intermediate files:
```
rm gencode.*.psl
```

## 5.4 FANTOM-CAT

Create a .2bit file with the FANTOM-CAT transcript sequences:
```
faToTwoBit /osc-fs_home/mdehoon/Data/CASPARs/Filters/fantomcat.fa fantomcat.2bit
```
Use BWA to map all CAGE sequences to the FANTOM-CAT transcripts:
```
python make_alignment_scripts.py fantomcat
bash -x script.sh
```
This maps the sequences to the FANTOM-CAT transcripts:
```
bwa mem -O 0 -E 1 -A 1 -B 1 -T 10 -k 10 -c 100000000 -a -Y /osc-fs_home/mdehoon/Data/CASPARs/Filters/fantomcat.fa seqlist_<number>.fa | samtools view -F 20 -u | bamToPsl - stdout | pslCheck stdin -pass=stdout -quiet 2> fantomcat.<number>.out | sort -k 14 | pslRecalcMatch stdin fantomcat.2bit seqlist_<number>.fa stdout | sort -k 10 > fantomcat.<number>.psl
```
To combine the results, use
```
python merge_filtered.py fantomcat
```
generating the merged file `fantomcat.psl`.
Remove the intermediate files:
```
rm fantomcat.2bit
rm fantomcat.*.out
rm script_fantomcat_*.sh
rm script_fantomcat_*.stdout
rm script_fantomcat_*.stderr
```
Convert the transcript coordinates to genomic coordinates:
```
target=fantomcat
echo -e '@HD\tVN:1.6' | samtools view -H -t /osc-fs_home/scratch/mdehoon/Data/Genomes/hg38/hg38.chrom.sizes | grep -v _alt > $target.sam
pslMap -mapInfo=$target.info $target.psl /osc-fs_home/mdehoon/Data/CASPARs/Filters/$target.psl stdout | psl2sam.pl >> $target.sam
samtools view -hb $target.sam -o $target.bam
python add_targets.py $target
rm $target.sam
rm $target.info
```

Remove the mapped sequences from the Fasta files:
```
python make_removal_scripts.py fantomcat 100
bash -x script.sh
```
This will run
```
python remove_mapped_sequences.py fantomcat <number>
```
which rewrites the `seqlist_<number>.fa` files, retaining the unmapped sequences only. Check the output files:
```
cat script_fantomcat_*.stdout | grep -c Done
cat script_fantomcat_*.stderr
```
If there were no errors, we can remove the temporary files:
```
rm script_fantomcat_*.sh
rm script_fantomcat_*.stdout
rm script_fantomcat_*.stderr
```
Store the mapping results:
```
gzip fantomcat.psl
mv fantomcat.psl.gz /osc-fs_home/mdehoon/Data/CASPARs/CAGE/PSL
mv fantomcat.bam /osc-fs_home/mdehoon/Data/CASPARs/CAGE/BAM
```
Remove the intermediate files:
```
rm fantomcat.*.psl
```

# 6. Perform alignments to the genome using BWA

Create a list of chromosomes exclude the haplotype sequences with names ending in `_alt`:
```
twoBitInfo /osc-fs_home/scratch/mdehoon/Data/Genomes/hg38/hg38.2bit stdout | cut -f 1 | grep -v _alt > seqList
```
Create a Fasta file for these chromosomes:
```
twoBitToFa -noMask -seqList=seqList /osc-fs_home/scratch/mdehoon/Data/Genomes/hg38/hg38.2bit hg38.fa
```
Create the corresponding twoBit file:
```
faToTwoBit hg38.fa hg38.2bit
```
Create an index of the genome for BWA:
```
bwa index hg38.fa
```
Use BWA to map all remaining CAGE sequences to the genome:
```
python make_alignment_scripts.py genome
bash -x script.sh
```
This maps the sequences to the genome:
```
bwa mem -O 0 -E 1 -A 1 -B 1 -T 10 -k 10 -c 100000000 -a -Y hg38.fa seqlist_<number>.fa | samtools view -F 4 -u | bamToPsl - stdout | pslCheck stdin -pass=stdout -quiet 2> genome.<number>.out | sort -k 14 | pslRecalcMatch stdin hg38.2bit seqlist_<number>.fa stdout | sort -k 10 > genome.<number>.psl
```

To combine the results, use
```
python merge_filtered.py genome
```
Check the generated file `genome.psl`:
```
pslCheck genome.psl
```
No errors should be reported.

Remove the intermediate files:
```
rm genome.*.out
rm script_genome_*.sh
rm script_genome_*.stdout
rm script_genome_*.stderr
```

Convert the `.psl` file to a `.bam` file:

```
target=genome
echo -e '@HD\tVN:1.6' | samtools view -H -t /osc-fs_home/scratch/mdehoon/Data/Genomes/hg38/hg38.chrom.sizes | grep -v _alt > $target.sam
psl2sam.pl $target.psl >> $target.sam
samtools view -hb -o $target.bam $target.sam
python add_targets.py $target
rm $target.sam
```

Remove the mapped sequences from the Fasta files:
```
python make_removal_scripts.py genome 100
bash -x script.sh
```
This will run
```
python remove_mapped_sequences.py genome <number>
```
which rewrites the `seqlist_<number>.fa` files, retaining the unmapped sequences only. Check the output files:
```
cat script_genome_*.stdout | grep -c Done
cat script_genome_*.stderr
```
If there were no errors, we can remove the temporary files:
```
rm script_genome_*.sh
rm script_genome_*.stdout
rm script_genome_*.stderr
```
Store the mapping results:
```
gzip genome.psl
mv genome.psl.gz /osc-fs_home/mdehoon/Data/CASPARs/CAGE/PSL
mv genome.bam /osc-fs_home/mdehoon/Data/CASPARs/CAGE/BAM
```
Remove the intermediate files:
```
rm hg38.fa
rm hg38.fa.amb
rm hg38.fa.ann
rm hg38.fa.bwt
rm hg38.fa.pac
rm hg38.fa.sa
rm hg38.2bit
rm seqList
rm genome.*.psl
```


# 7. Merge the BWA results

Merge the mapping results for the unique sequences:
```
python mergebam.py
```
generating the file `seqlist.bam`.

Remove intermediate files:
```
rm seqlist_*.fa
```

# 8. Add the sequence data to the BAM file

Add the query sequences in `seqlist.fa` to the `seqlist.bam` BAM file:
```
python add_sequences.py
```
generating a new `seqlist.bam` file. Check if the BAM file is consistent:
```
samtools view -h seqlist.bam > /dev/null
```

# 9. Write a separate BAM file for each library

Write separate `.bam` files for each library by merging the index file and the `seqlist.bam` file:
```
python make_split_bam_scripts.py
bash -x script.sh
```
which runs
```
python split_bam.py <library>
```
for each library, generating a new file `<library>.bam`.

Move the `.bam` files to `/osc-fs_home/mdehoon/Data/CASPARs/CAGE/Mapping/`:
```
mv ??_hr_?.bam /osc-fs_home/mdehoon/Data/CASPARs/CAGE/Mapping/
```

Remove the intermediate files:
```
rm script*.sh
rm script_*.stderr
rm script_*.stdout
rm seqlist.bam
```

Remove the remaining Fasta files and the index files:
```
rm seqlist.fa
rm *.index.txt
```
