# Supplementary material for: Deep sequencing of short capped RNAs reveals novel families of noncoding RNAs
Source: Genome Res. 2022 Sep;32(9):1727–35. doi: 10.1101/gr.276647.122 (PMC9528987; doi:10.1101/gr.276647.122)
Supplement: Supplemental Material [file supp_gr.276647.122_Supplemental_Code.zip › Supplemental Code/MiSeq/tagdust.arch]

tagdust -1 B:CAC,AGT,GCG -2 R:N
tagdust -1 B:CAC,AGT,GCG,ATG,TAC,GCT -2 R:N
tagdust -1 B:ATG,TAC,GCT -2 R:N
tagdust -1 R:N
