# Supplementary material for: Deep sequencing of short capped RNAs reveals novel families of noncoding RNAs
Source: Genome Res. 2022 Sep;32(9):1727–35. doi: 10.1101/gr.276647.122 (PMC9528987; doi:10.1101/gr.276647.122)
Supplement: Supplemental Material [file supp_gr.276647.122_Supplemental_Code.zip › Supplemental Code/MiSeq/multiplex.txt]

Description	replica	samplename	barcode	index	number
Timecourse 00 h	replica 1	t00_r1	CAC	ATCACG	1
Timecourse 00 h	replica 2	t00_r2	AGT	ATCACG	1
Timecourse 00 h	replica 3	t00_r3	GCG	ATCACG	1
Timecourse 01 h	replica 1	t01_r1	CAC	CGATGT	2
Timecourse 01 h	replica 2	t01_r2	AGT	CGATGT	2
Timecourse 01 h	replica 3	t01_r3	GCG	CGATGT	2
Timecourse 04 h	replica 1	t04_r1	CAC	TTAGGC	3
Timecourse 04 h	replica 2	t04_r2	AGT	TTAGGC	3
Timecourse 04 h	replica 3	t04_r3	GCG	TTAGGC	3
Timecourse 12 h	replica 1	t12_r1	CAC	TGACCA	4
Timecourse 12 h	replica 2	t12_r2	AGT	TGACCA	4
Timecourse 12 h	replica 3	t12_r3	GCG	TGACCA	4
Timecourse 24 h	replica 1	t24_r1	CAC	ACAGTG	5
Timecourse 24 h	replica 2	t24_r2	AGT	ACAGTG	5
Timecourse 24 h	replica 3	t24_r3	GCG	ACAGTG	5
Timecourse 96 h	replica 1	t96_r1	CAC	GCCAAT	6
Timecourse 96 h	replica 2	t96_r2	AGT	GCCAAT	6
Timecourse 96 h	replica 3	t96_r3	GCG	GCCAAT	6
Caspar 9_1 (KD)	replica 1	c91_r1	ATG	CAGATC	7
Caspar 9_1 (KD)	replica 2	c91_r2	TAC	CAGATC	7
Caspar 9_1 (KD)	replica 3	c91_r3	GCT	CAGATC	7
NegA (NC)	replica 1	n91_r1	ATG	ACTTGA	8
NegA (NC)	replica 2	n91_r2	TAC	ACTTGA	8
NegA (NC)	replica 3	n91_r3	GCT	ACTTGA	8
Lipo only	replica 1	lip_r1	ATG	GATCAG	9
Cells only	replica 1	cel_r1	TAC	GATCAG	9
Cells only; no linker ligation	replica 1	neg_r1	GCT	GATCAG	9
ASO KD MYB 1-1	replica 1	myb_r1	ATG	TAGCTT	10
ASO KD MYB 1-1	replica 2	myb_r2	TAC	TAGCTT	10
ASO KD MYB 1-1	replica 3	myb_r3	GCT	TAGCTT	10
ASO KD GFll 13-2	replica 1	gfi_r1	ATG	ATCACG	1
ASO KD GFll 13-2	replica 2	gfi_r2	TAC	ATCACG	1
ASO KD GFll 13-2	replica 3	gfi_r3	GCT	ATCACG	1
ASO KD NC	replica 1	nkd_r1	ATG	CGATGT	2
ASO KD NC	replica 2	nkd_r2	TAC	CGATGT	2
ASO KD NC	replica 3	nkd_r3	GCT	CGATGT	2
