# Supplementary material for: Deep sequencing of short capped RNAs reveals novel families of noncoding RNAs
Source: Genome Res. 2022 Sep;32(9):1727–35. doi: 10.1101/gr.276647.122 (PMC9528987; doi:10.1101/gr.276647.122)
Supplement: Supplemental Material [file supp_gr.276647.122_Supplemental_Code.zip › Supplemental Code/MiSeq/make_tagdust_scripts.py]

output = open("script.sh", 'w')
for i in range(1, 11):
    script_name = "script_%d.sh" % i
    handle = open(script_name, 'w')
    handle.write("""\
#!/bin/bash
#$ -cwd
#$ -e ./script_%d.stderr
#$ -o ./script_%d.stdout
#$ -l mem_free=4G
#$ -l h_vmem=4G
tagdust -t8 -arch tagdust.arch -l tagdust -o %d %d_S%d_L001_R1_001.fastq.gz %d_S%d_L001_R2_001.fastq.gz
mv %d_logfile.txt tagdust
""" % (i, i, i, i, i, i, i, i))
    handle.close()
    output.write('qsub -r n %s\n' % script_name)
output.close()
print("Scripts generated; run script.sh to schedule them on Grid Engine")
