# Supplementary material for: Deep sequencing of short capped RNAs reveals novel families of noncoding RNAs
Source: Genome Res. 2022 Sep;32(9):1727–35. doi: 10.1101/gr.276647.122 (PMC9528987; doi:10.1101/gr.276647.122)
Supplement: Supplemental Material [file supp_gr.276647.122_Supplemental_Code.zip › Supplemental Code/dbi.bed]

chr2	119366960	119366970	peak1	0	+
chr2	119366970	119366983	peak2	0	+
chr2	119366983	119366996	peak3	0	+
chr2	119366996	119367005	peak4	0	+
