# Supplementary material for: Deep sequencing of short capped RNAs reveals novel families of noncoding RNAs
Source: Genome Res. 2022 Sep;32(9):1727–35. doi: 10.1101/gr.276647.122 (PMC9528987; doi:10.1101/gr.276647.122)
Supplement: Supplemental Material [file supp_gr.276647.122_Supplemental_Code.zip › Supplemental Code/HiSeq/count_sequences.py]

import os
import gzip
from Bio import SeqIO

directory = "/osc-fs_home/mdehoon/Data/CASPARs/HiSeq/Fastq"
filenames = sorted(os.listdir(directory))
for filename in filenames:
    path = os.path.join(directory, filename)
    n = 0
    stream = gzip.open(path, 'rt')
    records = SeqIO.parse(stream, 'fastq')
    for record in records: 
        n += 1
    stream.close()
    print(filename, n) 
