# Supplementary material for: Deep sequencing of short capped RNAs reveals novel families of noncoding RNAs
Source: Genome Res. 2022 Sep;32(9):1727–35. doi: 10.1101/gr.276647.122 (PMC9528987; doi:10.1101/gr.276647.122)
Supplement: Supplemental Material [file supp_gr.276647.122_Supplemental_Code.zip › Supplemental Code/make_annotation_table.py]

import os
import sys
import gzip
from collections import defaultdict, Counter
from Bio import SeqIO
import pysam
from numpy import *

dataset = sys.argv[1]
libraries = sys.argv[2:]

annotations = ("rRNA", "tRNA", "snRNA", "snoRNA", "scRNA", "scaRNA", "vRNA",
               "yRNA", "snar", "histone", "chrM", "RMRP", "RPPH",
              )

def read_scrna_annotations():
    directory = "/osc-fs_home/mdehoon/Data/CASPARs/Filters"
    filename = "scRNA.fa"
    path = os.path.join(directory, filename)
    records = SeqIO.parse(path, "fasta")
    biogenesis = {}
    for record in records:
        description, category = record.description.rsplit(", ", 1)
        name, description = description.split(None, 1)
        assert name == record.id
        assert description.endswith(")")
        index = description.rindex("(")
        gene = description[index+1:-1]
        description = description[:index].rstrip()
        if category == "long non-coding RNA":
            assert description == "Homo sapiens brain cytoplasmic RNA 1"
            assert gene == "BCYRN1"
            biogenesis[record.id] = ("brain cytoplasmic RNA 1", "Pol-III")
        elif category == "non-coding RNA":
            assert description == "Homo sapiens RNA, 7SL, cytoplasmic 832, pseudogene"
            assert gene == "RN7SL832P"
            biogenesis[record.id] = ("7SL", "Pol-III")
        else:
            assert category == "small cytoplasmic RNA"
            prefix = "Homo sapiens RNA component of signal recognition particle 7SL"
            if description.startswith(prefix):
                assert gene in ("RN7SL1", "RN7SL2", "RN7SL3")
                biogenesis[record.id] = ("7SL", "Pol-III")
            elif description == "Homo sapiens MALAT1-associated small cytoplasmic RNA":
                assert gene == "MASCRNA"
                biogenesis[record.id] = (gene, "intronic")
            else:
                raise Exception("Unknown gene '%s' with description '%s'" % (gene, description))
    return biogenesis

def read_snrna_annotations():
    directory = "/osc-fs_home/mdehoon/Data/CASPARs/Filters"
    filename = "snRNA.fa"
    path = os.path.join(directory, filename)
    records = SeqIO.parse(path, "fasta")
    snrna_annotations = {}
    for record in records:
        if record.id.startswith("ENST"):
            assert record.description.startswith(record.id)
            description = record.description[len(record.id)+1:]
            name, description, rfam = description.rsplit("|")
            snRNA = None
            biogenesis = None
            if rfam == "U1 spliceosomal RNA":
                snRNA = "U1"
            elif rfam == "U2 spliceosomal RNA":
                snRNA = "U2"
            elif rfam == "U4 spliceosomal RNA":
                snRNA = "U4"
            elif rfam == "U4atac minor spliceosomal RNA":
                snRNA = "U4atac"
            elif rfam == "U5 spliceosomal RNA":
                snRNA = "U5"
            elif rfam == "U6 spliceosomal RNA":
                snRNA = "U6"
            elif rfam == "U6atac minor spliceosomal RNA":
                snRNA = "U6atac"
            elif rfam == "U7 small nuclear RNA":
                snRNA = "U7"
            elif rfam == "U11 spliceosomal RNA":
                snRNA = "U11"
            elif rfam == "U12 minor spliceosomal RNA":
                snRNA = "U12"
            elif description == "Homo sapiens (human) U1 spliceosomal RNA":
                snRNA = "U1"
            elif description == "Homo sapiens U6 spliceosomal RNA":
                snRNA = "U6"
            elif description == "Homo sapiens (human) U6 spliceosomal RNA":
                snRNA = "U6"
            elif description == "Homo sapiens (human) U6 spliceosomal RNA (multiple genes)":
                snRNA = "U6"
            elif description.startswith("Homo sapiens (human) U1 spliceosomal RNA"):
                snRNA = "U1"
            elif (not description and not rfam):
                if name.startswith("RNU4ATAC"):
                    snRNA = "U4atac"
                elif name.startswith("RNU6ATAC"):
                    snRNA = "U6atac"
                elif name.startswith("RNA, U5A small nuclear "):
                    snRNA = "U5"
                elif name.startswith("RNA, U6 small nuclear "):
                    snRNA = "U6"
                else:
                    try:
                        gene, number = name.split("-")
                    except ValueError:
                        pass
                    else:
                        if gene == "RNU1":
                            snRNA = "U1"
                        elif gene == "RNU2":
                            snRNA = "U2"
                        elif gene == "RNU4":
                            snRNA = "U4"
                        elif gene in ("RNU5A", "RNU5B", "RNU5D", "RNU5F"):
                            snRNA = "U5"
                        elif gene == "RNU6":
                            snRNA = "U6"
                        elif gene == "RNU7":
                            snRNA = "U7"
            if snRNA is None:
                if record.id == 'ENST00000620626.1':
                    snRNA = "U4"
                elif record.id == 'ENST00000636749.1':
                    snRNA = "U6"
                elif record.id == 'ENST00000636931.1':
                    snRNA = "U6"
                elif record.id == 'ENST00000636425.1':
                    snRNA = "U6"
                elif record.id == 'ENST00000620349.1':
                    snRNA = "U4"
                elif record.id == 'ENST00000637085.1':
                    snRNA = "U6"
                elif record.id == 'ENST00000516584.1':
                    snRNA = "U6"
                elif record.id == 'ENST00000516940.1':
                    snRNA = "U7"
                elif record.id == 'ENST00000637295.1':
                    snRNA = "U2"
                elif record.id == 'ENST00000636829.1':
                    snRNA = "U6"
                elif record.id == 'ENST00000619968.1':
                    snRNA = "U7"
                elif record.id == 'ENST00000618345.1':
                    snRNA = "U4atac"
                elif record.id == 'ENST00000516898.1':
                    snRNA = "U11"
                elif record.id == 'ENST00000619194.1':
                    snRNA = "U6"
                elif record.id == 'ENST00000647487.1':
                    snRNA = "U7"
                elif record.id == 'ENST00000646220.1':
                    snRNA = "U6"
                elif record.id == "ENST00000516898.1":
                    snRNA = "U11"
        else:
            description, category = record.description.rsplit(", ", 1)
            name, description = description.split(None, 1)
            assert name == record.id
            assert description.endswith(")")
            index = description.rindex("(")
            gene = description[index+1:-1]
            description = description[:index].rstrip()
            assert category == "small nuclear RNA"
            if description == 'Homo sapiens RNA component of 7SK nuclear ribonucleoprotein':
                assert gene == 'RN7SK'
                snRNA = "7SK"
                biogenesis = "Pol-III"
            elif description.startswith('Homo sapiens RNA, U1 small nuclear '):
                assert gene.startswith('RNU1-')
                snRNA = "U1"
            elif description.startswith('Homo sapiens RNA, variant U1 small nuclear '):
                assert gene.startswith('RNVU1-')
                snRNA = "U1"
            elif description.startswith('Homo sapiens RNA, U2 small nuclear '):
                assert gene.startswith('RNU2-')
                snRNA = "U2"
            elif description.startswith('Homo sapiens RNA, U4 small nuclear '):
                assert gene.startswith('RNU4-')
                snRNA = "U4"
            elif description.startswith('Homo sapiens RNA, U4atac small nuclear '):
                assert gene == 'RNU4ATAC'
                snRNA = "U4atac"
            elif description.startswith('Homo sapiens RNA, U5A small nuclear '):
                assert gene.startswith('RNU5A-')
                snRNA = "U5"
            elif description.startswith('Homo sapiens RNA, U5B small nuclear '):
                assert gene.startswith('RNU5B-')
                snRNA = "U5"
            elif description.startswith('Homo sapiens RNA, U5D small nuclear '):
                assert gene.startswith('RNU5D-')
                snRNA = "U5"
            elif description.startswith('Homo sapiens RNA, U5E small nuclear '):
                assert gene.startswith('RNU5E-')
                snRNA = "U5"
            elif description.startswith('Homo sapiens RNA, U5F small nuclear '):
                assert gene.startswith('RNU5F-')
                snRNA = "U5"
            elif description.startswith('Homo sapiens RNA, U6 small nuclear '):
                assert gene.startswith('RNU6-')
                snRNA = "U6"
            elif description.startswith('Homo sapiens RNA, U6atac small nuclear '):
                assert gene == 'RNU6ATAC'
                snRNA = "U6atac"
            elif description.startswith('Homo sapiens RNA, U7 small nuclear '):
                assert gene.startswith('RNU7-')
                snRNA = "U7"
            elif description == 'Homo sapiens RNA, U11 small nuclear':
                assert gene == 'RNU11'
                snRNA = "U11"
            elif description == 'Homo sapiens RNA, U12 small nuclear':
                assert gene == 'RNU12'
                snRNA = "U12"
            else:
                raise Exception("Unknown gene '%s' with description '%s'" % (gene, description))
        if snRNA in ("U1", "U2", "U4", "U4atac", "U5", "U7", "U11", "U12"):
            snRNA = "%s spliceosomal RNA" % snRNA
            biogenesis = "Pol-II"
        elif snRNA in ("U6", "U6atac"):
            snRNA = "%s spliceosomal RNA" % snRNA
            biogenesis = "Pol-III"
        elif biogenesis is None:
            raise Exception("Unknown snRNA %s with description '%s'" % (snRNA, description))
        snrna_annotations[record.id] = (snRNA, biogenesis)
    return snrna_annotations

def read_snorna_annotations():
    directory = "/osc-fs_home/mdehoon/Data/CASPARs/Filters"
    filename = "snoRNA.fa"
    path = os.path.join(directory, filename)
    records = SeqIO.parse(path, "fasta")
    snorna_annotations = {}
    for record in records:
        if record.id.startswith("NR_"):
            description = record.description
            if "C/D box 3A" in description:
                snoRNA = "U3"
            elif "C/D box 3B" in description:
                snoRNA = "U3"
            elif "C/D box 3C" in description:
                snoRNA = "U3"
            elif "C/D box 3D" in description:
                snoRNA = "U3"
            elif "C/D box 3E" in description:
                snoRNA = "U3"
            elif "C/D box 3F" in description:
                snoRNA = "U3"
            elif "C/D box 3G" in description:
                snoRNA = "U3"
            elif "C/D box 3H" in description:
                snoRNA = "U3"
            elif "C/D box 3I" in description:
                snoRNA = "U3"
            elif "C/D box 3J" in description:
                snoRNA = "U3"
            elif "C/D box 3K" in description:
                snoRNA = "U3"
            elif "C/D box 3 pseudogene" in description:
                snoRNA = "U3"
            elif "C/D box 118" in description:
                snoRNA = "U8"
            elif "C/D box 13 " in description:
                snoRNA = "U13"
            elif "C/D box 13A" in description:
                snoRNA = "U13"
            elif "C/D box 13B" in description:
                snoRNA = "U13"
            elif "C/D box 13C" in description:
                snoRNA = "U13"
            elif "C/D box 13D" in description:
                snoRNA = "U13"
            elif "C/D box 13E" in description:
                snoRNA = "U13"
            elif "C/D box 13F" in description:
                snoRNA = "U13"
            elif "C/D box 13G" in description:
                snoRNA = "U13"
            elif "C/D box 13H" in description:
                snoRNA = "U13"
            elif "C/D box 13I" in description:
                snoRNA = "U13"
            elif "C/D box 13J" in description:
                snoRNA = "U13"
            else:
                assert record.description.startswith(record.name)
                description = record.description[len(record.name):].strip()
                terms = description.split(", ")
                assert len(terms) == 3
                assert terms[0] in ("Homo sapiens small nucleolar RNA", "Homo sapiens RNA")
                assert terms[2] == "small nucleolar RNA"
                name, symbol = terms[1].rsplit(None, 1)
                assert symbol.startswith("(")
                assert symbol.endswith(")")
                if name == "U105B small nucleolar":
                    snoRNA = "H/ACA box"  # According to snoDB
                elif name == "U105C small nucleolar":
                    snoRNA = "H/ACA box"  # According to snoDB
                else:
                    word1, word2 = name.rsplit(None, 1)
                    assert word1 in ("C/D box", "H/ACA box")
                    snoRNA = word1
        else:
            assert record.id.startswith("ENST")
            try:
                name, description = record.description.split(None, 1)
            except ValueError:
                snoRNA = None
            else:
                snoRNA = None
                if description.startswith("ENSG"):
                    gene, description = description.split(None, 1)
                if description.startswith("H/ACA box Small nucleolar RNA SNORA"):
                    snoRNA = "H/ACA box"
                elif description.startswith("C/D box Small nucleolar RNA SNORD"):
                    snoRNA = "C/D box"
                elif description.startswith("H/ACA box Small nucleolar RNA ACA"):
                    snoRNA = "H/ACA box"
                elif description == "H/ACA box Small nucleolar RNA U109":
                    snoRNA = "H/ACA box"
                elif description.startswith("H/ACA box SNORA"):
                    snoRNA = "H/ACA box"
                elif description.startswith("H/ACA box ACA"):
                    snoRNA = "H/ACA box"
                elif description.startswith("C/D box SNORD"):
                    snoRNA = "C/D box"
                elif description.startswith("C/D box Small nucleolar RNA U2-"):
                    snoRNA = "C/D box"
                elif description == "C/D box Small nucleolar RNA Z40":
                    snoRNA = "C/D box"
                elif description.startswith("C/D box sno"):
                    snoRNA = "C/D box"
                elif description.startswith("C/D box Small nucleolar RNA U83B"):
                    snoRNA = "C/D box"
                elif description.startswith("C/D box Small nucleolar RNA MBII"):
                    snoRNA = "C/D box"
                elif description == "C/D box Small nucleolar RNA U3":
                    snoRNA = "U3"
                elif description == "C/D box U8":
                    snoRNA = "U8"
                elif description == "C/D box Small nucleolar RNA U13":
                    snoRNA = "U13"
                if snoRNA is None:
                    raise Exception("Unknown snoRNA with description '%s'" % record.description)
                    continue
        if snoRNA in ("U3", "U8", "U13"):
            biogenesis = "Pol-II"
        elif snoRNA in ("C/D box", "H/ACA box"):
            biogenesis = "intronic"
        else:
            raise Exception("Unknown snoRNA %s" % snoRNA)
        snoRNA = "%s snoRNA" % snoRNA
        snorna_annotations[record.id] = (snoRNA, biogenesis)
    return snorna_annotations

def read_scarna_annotations():
    directory = "/osc-fs_home/mdehoon/Data/CASPARs/Filters"
    filename = "scaRNA.fa"
    path = os.path.join(directory, filename)
    records = SeqIO.parse(path, "fasta")
    scarna_annotations = {}
    for record in records:
        assert record.id.startswith("NR_")
        description = record.description
        if "small Cajal body-specific RNA 2" in description:
            biogenesis = "Pol-II"
        elif "small Cajal body-specific RNA 17" in description:
            biogenesis = "Pol-II"
        else:
            biogenesis = "intronic"
        gene = "small Cajal body-specific RNA"
        scarna_annotations[record.id] = (gene, biogenesis)
    return scarna_annotations

scrna_annotations = read_scrna_annotations()
snrna_annotations = read_snrna_annotations()
snorna_annotations = read_snorna_annotations()
scarna_annotations = read_scarna_annotations()

directory = "/osc-fs_home/mdehoon/Data/CASPARs"
subdirectory = os.path.join(directory, dataset, "Mapping")
if not libraries:
    for filename in os.listdir(subdirectory):
        library, extension = os.path.splitext(filename)
        assert extension == ".bam"
        libraries.append(library)
    libraries.sort()
    if dataset == "MiSeq":
        assert len(libraries) == 36
    elif dataset == "HiSeq":
        assert len(libraries) == 18
    elif dataset == "CAGE":
        assert len(libraries) == 16
    elif dataset == "StartSeq":
        assert len(libraries) == 4
    else:
        raise Exception("Unknown dataset '%s'" % dataset)

counts = defaultdict(lambda: zeros(len(libraries)))
for i, library in enumerate(libraries):
    filename = "%s.bam" % library
    subdirectory = os.path.join(directory, dataset, "Mapping")
    path = os.path.join(subdirectory, filename)
    print("Reading", path)
    alignments = pysam.AlignmentFile(path, "rb")
    current = None
    for alignment in alignments:
        if alignment.query_name != current:
            if current is not None:
                if previous.is_unmapped:
                    assert nh == 1
                else:
                    assert nh == previous.get_tag("NH")
                if len(weights) == 1:
                    counts[key][i] += 1
                else:
                    print(current)
                    raise Exception
                    count = 1.0 / sum(list(weights.values()))
                    for key, weight in weights.items():
                        counts[key][i] += count * weight
            weights = Counter()
            current = alignment.query_name
            nh = 0
        nh += 1
        try:
            target = alignment.get_tag("XT")
        except KeyError:
            assert alignment.is_unmapped
            target = None
        if target is None:
            annotation = "unmapped"
        elif target in annotations:
            annotation = target
        else:
            assert target in ("mRNA", "lncRNA", "gencode", "fantomcat",
                              "novel", "genome", 'TERC', 'MALAT1', 'snhg')
            try:
                annotation = alignment.get_tag("XA")
            except KeyError:
                annotation = "other_intergenic"
        if target in ("snRNA", "scRNA", "snoRNA", "scaRNA"):
            transcripts = alignment.get_tag("XR")
        elif target in ("mRNA", "lncRNA", "gencode", "fantomcat"):
            transcripts = None
        else:
            try:
                transcripts = alignment.get_tag("XR")
            except KeyError:
                transcripts = None
            else:
                raise Exception(target)
        if transcripts is None:
            transcripts = ['-']
        else:
            transcripts = transcripts.split(",")
        weight = 1.0 / len(transcripts)
        for transcript in transcripts:
            if annotation in ("RPPH", "RMRP", "yRNA", "vRNA", "snar", "tRNA"):
                if annotation == "snar":
                    gene = "snaR"
                elif annotation == "vRNA":
                    gene = "vault RNA"
                else:
                    gene = annotation
                category = "Pol-III short RNA"
            elif annotation in ("rRNA", "chrM", "unmapped",
                                "histone",
                                "sense_upstream", "sense_proximal",
                                "sense_distal", "sense_distal_upstream",
                                "prompt", "antisense",
                                "antisense_distal", "antisense_distal_upstream",
                                "FANTOM5_enhancer",
                                "roadmap_enhancer", "roadmap_dyadic",
                                "novel_enhancer_CAGE", "novel_enhancer_HiSeq",
                                "other_intergenic"):
                gene = annotation
                category = annotation
            elif annotation == "scRNA":
                gene, biogenesis = scrna_annotations[transcript]
                if biogenesis == "intronic":
                    category = "intronic short RNA"
                elif biogenesis == "Pol-III":
                    category = "Pol-III short RNA"
                else:
                    raise Exception("Unexpected biogenesis pathway %s" % biogenesis)
            elif annotation == "snRNA":
                gene, biogenesis = snrna_annotations[transcript]
                if biogenesis == "Pol-II":
                    category = "Pol-II short RNA"
                elif biogenesis == "Pol-III":
                    category = "Pol-III short RNA"
                else:
                    raise Exception("Unexpected biogenesis pathway %s" % biogenesis)
            elif annotation == "snoRNA":
                gene, biogenesis = snorna_annotations[transcript]
                if biogenesis == "Pol-II":
                    category = "Pol-II short RNA"
                elif biogenesis == "intronic":
                    category = "intronic short RNA"
                else:
                    print(alignment)
                    raise Exception("Unexpected biogenesis pathway %s" % biogenesis)
            elif annotation == "scaRNA":
                gene, biogenesis = scarna_annotations[transcript]
                if biogenesis == "Pol-II":
                    category = "Pol-II short RNA"
                elif biogenesis == "intronic":
                    category = "intronic short RNA"
                else:
                    raise Exception("Unexpected biogenesis pathway %s" % biogenesis)
            elif annotation in ("pretRNA", "presnRNA", "presnoRNA", "prescaRNA"):
                category = "short RNA precursor"
                gene = "%s precursor" % annotation[3:]
            else:
                raise Exception("Unknown annotation %s" % annotation)
            key = (category, gene)
            weights[key] += weight
        previous = alignment
        if dataset == "MiSeq":
            alignment = next(alignments)
    if current is not None:
        if previous.is_unmapped:
            assert nh == 1
        else:
            assert nh == previous.get_tag("NH")
        if len(weights) == 1:
            counts[key][i] += 1
        else:
            count = 1.0 / sum(weights.values())
            for key, weight in weights.items():
                counts[key][i] += count * weight
    total = 0
    for key in counts:
        total += counts[key][i]
    if dataset == "MiSeq":
        subdirectory = os.path.join(directory, dataset, "Fastq")
        filename = "%s_READ1.fq.gz" % library
        fmt = "fastq"
    elif dataset == "HiSeq":
        subdirectory = os.path.join(directory, dataset, "Fastq")
        filename = "%s.fq.gz" % library
        fmt = "fastq"
    elif dataset == "CAGE":
        subdirectory = os.path.join(directory, dataset, "Fasta")
        filename = "%s.fa.gz" % library
        fmt = "fasta"
    elif dataset == "StartSeq":
        subdirectory = os.path.join(directory, dataset, "Fasta")
        filename = "%s.fa.gz" % library
        fmt = "fasta"
    else:
        raise Exception
    path = os.path.join(subdirectory, filename)
    print("Reading", path)
    if filename.endswith(".gz"):
        stream = gzip.open(path, "rt")
    else:
        stream = open(path)
    records = SeqIO.parse(stream, fmt)
    count = 0
    for record in records:
        count += 1
    print(total, count)
    assert abs(total - count) < 0.001


annotation_counts = Counter()
transcript_counts = Counter()
for key in counts:
    annotation, transcript = key
    annotation_counts[annotation] += sum(counts[key])
    transcript_counts[key] += sum(counts[key])

key_counts = {}
for key in counts:
    annotation, transcript = key
    key_counts[key] = (annotation_counts[annotation], transcript_counts[key])

keys = sorted(counts, key=key_counts.get, reverse=True)

filename = "annotations.%s.txt" % dataset
print("Saving annotation counts to %s" % filename)
stream = open(filename, "wt")
terms = ["#rank", "annotation", "transcript"] + libraries
line = "\t".join(terms) + "\n"
stream.write(line)
for i, key in enumerate(keys):
    annotation, transcript = key
    if transcript is None:
        transcript = "-"
    terms = ["%d" % i, "%25s" % annotation, "%29s" % transcript]
    for library, count in zip(libraries, counts[key]):
        icount = int(round(count))
        if abs(count-icount) > 1.e-6:
            raise Exception("Roundoff error for %f in %s, %s" % (count, library, key))
        terms.append("%i" % icount)
    line = "\t".join(terms) + "\n"
    stream.write(line)
stream.close()
